# Supplementary material for: Effective xanthine oxidase inhibitor urate lowering therapy in gout is linked to an emergent serum protein interactome of complement and inflammation modulators
Source: Sci Rep. 2024 Oct 19;14:24598. doi: 10.1038/s41598-024-74154-5 (PMC11490615; doi:10.1038/s41598-024-74154-5)
Supplement: Supplementary file 2 — Supplementary Material 2 [file 41598_2024_74154_MOESM2_ESM.xlsx]

## Sheet: Cohort 1 Stats
GENE ID	Baseline	48wks	P value	Corr P value	pval <0.05	pval<0.10	corr pval <0.05	log2 FC (48wks/Baseline)	ABS log2 FC (48wks/Baseline)
A0A087WXI5	7.29649	7.29743	0.738091	>0.999999	No	No	No	0.000932736	0.000932736
VASN	7.12673	7.89049	0.001171	0.191059	Yes	Yes	No	0.763755	0.763755
A0A2R8Y3M9	7.27746	7.22872	0.373596	>0.999999	No	No	No	-0.0487349	0.0487349
A1BG	7.29425	7.26709	0.489967	>0.999999	No	No	No	-0.0271598	0.0271598
A2M	7.24849	7.25054	0.56776	>0.999999	No	No	No	0.00204672	0.00204672
ACTB	7.19213	7.2244	0.890568	>0.999999	No	No	No	0.0322668	0.0322668
ACTC1	7.23852	7.26508	0.828785	>0.999999	No	No	No	0.0265653	0.0265653
ACTN1	7.50123	7.50251	>0.999999	>0.999999	No	No	No	0.0012752	0.0012752
FAH	7.16927	7.57133	0.000645	0.191059	Yes	Yes	No	0.402059	0.402059
ADARB1	7.28384	7.71949	0.010826	0.341022	Yes	Yes	No	0.435652	0.435652
AFM	7.1918	7.19714	0.859573	>0.999999	No	No	No	0.00534527	0.00534527
AGT	7.26814	7.2462	0.921715	>0.999999	No	No	No	-0.0219333	0.0219333
AHSG	7.17536	7.12596	0.708557	>0.999999	No	No	No	-0.0493988	0.0493988
ALB	7.17994	7.18846	0.828785	>0.999999	No	No	No	0.00852947	0.00852947
ALDOA	7.18706	7.18624	0.984322	>0.999999	No	No	No	-0.000819895	0.000819895
AMBP	7.19482	7.26754	0.168793	0.859315	No	No	No	0.0727265	0.0727265
AMY1A	7.26829	7.23601	0.650749	>0.999999	No	No	No	-0.0322714	0.0322714
H2BC15	7.35809	6.79499	0.032341	0.689648	Yes	Yes	No	-0.5631	0.5631
ANPEP	7.27717	7.33313	0.890568	>0.999999	No	No	No	0.0559691	0.0559691
ANTXR1	7.41385	7.3522	0.418041	>0.999999	No	No	No	-0.0616484	0.0616484
APCS	7.15174	7.21998	0.395462	>0.999999	No	No	No	0.0682386	0.0682386
APMAP	7.20888	7.27157	0.441334	>0.999999	No	No	No	0.0626915	0.0626915
APOA1	7.26058	7.2249	0.594887	>0.999999	No	No	No	-0.0356816	0.0356816
APOA2	7.07347	7.07163	0.984322	>0.999999	No	No	No	-0.00184098	0.00184098
APOA4	7.20285	7.20591	0.984322	>0.999999	No	No	No	0.00306109	0.00306109
APOB	7.23204	7.25	0.594887	>0.999999	No	No	No	0.0179585	0.0179585
APOC1	7.12844	7.15888	0.952984	>0.999999	No	No	No	0.0304457	0.0304457
APOC3	7.10167	7.14431	0.890568	>0.999999	No	No	No	0.0426478	0.0426478
APOC4	7.20841	7.19098	0.952984	>0.999999	No	No	No	-0.017434	0.017434
APOC4-APOC2	7.03165	7.00945	0.952984	>0.999999	No	No	No	-0.0221998	0.0221998
APOD	7.16891	7.19213	0.768005	>0.999999	No	No	No	0.0232177	0.0232177
APOE	7.22594	7.24952	0.921715	>0.999999	No	No	No	0.0235798	0.0235798
APOF	7.27025	7.24114	0.768005	>0.999999	No	No	No	-0.0291036	0.0291036
APOH	7.2489	7.26704	0.859573	>0.999999	No	No	No	0.0181371	0.0181371
APOL1	7.22889	7.24142	0.952984	>0.999999	No	No	No	0.012526	0.012526
APOM	7.101	7.14578	0.708557	>0.999999	No	No	No	0.0447777	0.0447777
APP	7.20359	7.29622	0.465317	>0.999999	No	No	No	0.0926264	0.0926264
ATRN	7.30272	7.3664	0.332066	>0.999999	No	No	No	0.0636805	0.0636805
AZGP1	7.18614	7.19779	0.984322	>0.999999	No	No	No	0.0116477	0.0116477
B2M	7.12658	7.18306	0.859573	>0.999999	No	No	No	0.0564833	0.0564833
B4E1Z4	7.21327	7.23232	0.515278	>0.999999	No	No	No	0.0190532	0.0190532
ANG	7.54704	7.23285	0.002838	0.210526	Yes	Yes	No	-0.314191	0.314191
IGF1	7.49139	7.18821	0.003342	0.210526	Yes	Yes	No	-0.303183	0.303183
BCORL1	7.45788	7.42118	0.679428	>0.999999	No	No	No	-0.0366953	0.0366953
BLVRB	6.95441	6.79288	0.650749	>0.999999	No	No	No	-0.161526	0.161526
BTD	7.37512	7.27085	0.241253	0.94014	No	No	No	-0.10427	0.10427
C1QA	7.23834	7.30501	0.441334	>0.999999	No	No	No	0.0666684	0.0666684
C1QB	7.281	7.20392	0.225323	0.896547	No	No	No	-0.0770785	0.0770785
C1QC	7.1914	7.19561	0.828785	>0.999999	No	No	No	0.00421417	0.00421417
C1R	7.23452	7.2152	0.952984	>0.999999	No	No	No	-0.0193236	0.0193236
C1RL	7.48837	7.33886	0.275341	0.991228	No	No	No	-0.149511	0.149511
C1S	7.34135	7.31121	0.594887	>0.999999	No	No	No	-0.0301339	0.0301339
C2	7.23437	7.25407	0.56776	>0.999999	No	No	No	0.0197098	0.0197098
C3	7.26932	7.26506	0.650749	>0.999999	No	No	No	-0.00426589	0.00426589
C4A	7.24836	7.24807	0.798252	>0.999999	No	No	No	-0.000289085	0.000289085
C4A	7.25217	7.25224	0.738091	>0.999999	No	No	No	6.89268e-05	6.89268e-05
C4B	7.24952	7.2503	0.738091	>0.999999	No	No	No	0.000784189	0.000784189
C4B	7.24862	7.24907	0.768005	>0.999999	No	No	No	0.000452804	0.000452804
C4BPA	7.04451	7.07881	0.679428	>0.999999	No	No	No	0.0343002	0.0343002
C4BPB	7.15261	7.17581	0.650749	>0.999999	No	No	No	0.0231963	0.0231963
C5	7.27265	7.26394	0.859573	>0.999999	No	No	No	-0.00871478	0.00871478
C6	7.37238	7.31926	0.181866	0.859315	No	No	No	-0.0531173	0.0531173
C7	7.25646	7.2792	0.952984	>0.999999	No	No	No	0.0227412	0.0227412
S100A8	7.41381	6.84606	0.049366	0.689648	Yes	Yes	No	-0.567753	0.567753
C8B	7.22007	7.24666	0.352459	>0.999999	No	No	No	0.026591	0.026591
C8G	7.30136	7.29024	0.921715	>0.999999	No	No	No	-0.0111187	0.0111187
C9	7.18794	7.15984	0.708557	>0.999999	No	No	No	-0.0281004	0.0281004
CA1	6.58917	6.36843	>0.999999	>0.999999	No	No	No	-0.220737	0.220737
CA2	6.58067	6.37346	0.798252	>0.999999	No	No	No	-0.207212	0.207212
CAT	6.96357	6.82432	0.859573	>0.999999	No	No	No	-0.139251	0.139251
CD14	7.28641	7.22727	0.293499	>0.999999	No	No	No	-0.05914	0.05914
CD5L	6.80794	6.76484	0.441334	>0.999999	No	No	No	-0.0431017	0.0431017
CDH5	7.35148	7.32137	0.594887	>0.999999	No	No	No	-0.0301175	0.0301175
CDK5RAP2	7.28379	7.23795	0.395462	>0.999999	No	No	No	-0.0458394	0.0458394
CFD	7.24771	7.29077	0.489967	>0.999999	No	No	No	0.0430552	0.0430552
CFH	7.16644	7.17242	0.738091	>0.999999	No	No	No	0.0059817	0.0059817
CFH	7.08313	7.08354	0.679428	>0.999999	No	No	No	0.000409922	0.000409922
CFHR1	7.26187	7.29622	0.650749	>0.999999	No	No	No	0.0343509	0.0343509
CFHR2	7.19444	7.30398	0.181866	0.859315	No	No	No	0.109533	0.109533
CFHR5	7.10598	7.01797	0.104156	0.751866	No	No	No	-0.0880154	0.0880154
CHL1	7.21493	7.24037	0.56776	>0.999999	No	No	No	0.0254357	0.0254357
CLEC3B	7.38802	7.31595	0.168793	0.859315	No	No	No	-0.0720732	0.0720732
CLU	7.24759	7.21396	0.594887	>0.999999	No	No	No	-0.0336257	0.0336257
CNDP1	7.26292	7.19399	0.293499	>0.999999	No	No	No	-0.0689374	0.0689374
COL18A1	7.24032	7.46134	0.002022	0.191059	Yes	Yes	No	0.221023	0.221023
COL6A3	6.83777	6.90068	0.594887	>0.999999	No	No	No	0.06291	0.06291
COLEC10	7.11159	7.01471	0.395462	>0.999999	No	No	No	-0.0968776	0.0968776
COLEC11	7.2299	7.26068	0.395462	>0.999999	No	No	No	0.0307801	0.0307801
COMP	7.25747	7.2702	0.859573	>0.999999	No	No	No	0.0127294	0.0127294
CP	7.18427	7.16686	0.798252	>0.999999	No	No	No	-0.0174173	0.0174173
CP	7.2877	7.25336	0.395462	>0.999999	No	No	No	-0.0343474	0.0343474
CPB2	7.28261	7.29169	0.890568	>0.999999	No	No	No	0.00908195	0.00908195
CPN1	7.29458	7.3303	0.465317	>0.999999	No	No	No	0.0357235	0.0357235
CPN2	7.21746	7.27139	0.441334	>0.999999	No	No	No	0.0539323	0.0539323
CROCC	7.54654	7.47611	0.395462	>0.999999	No	No	No	-0.0704332	0.0704332
CRP	6.31922	6.44722	0.921715	>0.999999	No	No	No	0.127999	0.127999
CRTAC1	7.13923	7.2143	0.650749	>0.999999	No	No	No	0.0750673	0.0750673
CSF1R	7.41386	7.40455	0.984322	>0.999999	No	No	No	-0.00931142	0.00931142
CST3	7.18133	7.20841	0.622562	>0.999999	No	No	No	0.0270769	0.0270769
CTBS	7.23965	7.26026	0.984322	>0.999999	No	No	No	0.0206105	0.0206105
DBH	7.16053	7.20439	0.441334	>0.999999	No	No	No	0.0438594	0.0438594
ECM1	7.27699	7.37167	0.210117	0.896547	No	No	No	0.0946747	0.0946747
EFEMP1	7.20276	7.1818	0.738091	>0.999999	No	No	No	-0.0209663	0.0209663
ETNPPL	7.37028	7.77044	0.104156	0.751866	No	No	No	0.40016	0.40016
F10	7.23555	7.22672	0.890568	>0.999999	No	No	No	-0.00883795	0.00883795
F11	7.37277	7.26135	0.113377	0.751866	No	No	No	-0.111424	0.111424
F12	7.3445	7.27954	0.352459	>0.999999	No	No	No	-0.0649643	0.0649643
F13A1	7.37103	7.3228	0.921715	>0.999999	No	No	No	-0.0482367	0.0482367
F13B	7.31409	7.2974	0.798252	>0.999999	No	No	No	-0.0166889	0.0166889
F2	7.23346	7.18763	0.156403	0.844574	No	No	No	-0.0458281	0.0458281
F5	7.37238	7.36839	0.828785	>0.999999	No	No	No	-0.00399354	0.00399354
F7	7.28888	7.36056	0.768005	>0.999999	No	No	No	0.0716733	0.0716733
F9	7.19835	7.27682	0.56776	>0.999999	No	No	No	0.0784624	0.0784624
IGLV1-51	7.23286	7.03009	0.005329	0.223824	Yes	Yes	No	-0.202771	0.202771
FBLN1	7.32607	7.34752	0.828785	>0.999999	No	No	No	0.0214545	0.0214545
FBLN1	7.32118	7.39501	0.104156	0.751866	No	No	No	0.0738231	0.0738231
FCGBP	7.20475	7.22921	0.679428	>0.999999	No	No	No	0.0244687	0.0244687
FCN2	7.11974	7.11227	0.489967	>0.999999	No	No	No	-0.00747893	0.00747893
FCN3	7.22606	7.22385	>0.999999	>0.999999	No	No	No	-0.00221481	0.00221481
FETUB	7.12302	7.17077	>0.999999	>0.999999	No	No	No	0.0477479	0.0477479
FGA	7.44938	7.25134	0.181866	0.859315	No	No	No	-0.198035	0.198035
FGB	7.17801	7.0185	0.275341	0.991228	No	No	No	-0.159513	0.159513
PNMA2	7.15175	6.96699	0.005329	0.223824	Yes	Yes	No	-0.184758	0.184758
FHIP2A	7.51426	7.55999	0.952984	>0.999999	No	No	No	0.0457308	0.0457308
FLNA	7.38322	7.30891	0.332066	>0.999999	No	No	No	-0.0743086	0.0743086
FN1	7.19541	7.26162	0.332066	>0.999999	No	No	No	0.0662169	0.0662169
GAPDH	7.25343	6.942	0.225323	0.896547	No	No	No	-0.311424	0.311424
GC	7.25696	7.22276	0.257927	0.974964	No	No	No	-0.0342062	0.0342062
GGH	7.27525	7.19709	0.104156	0.751866	No	No	No	-0.0781594	0.0781594
GOT1	7.39294	7.36073	0.768005	>0.999999	No	No	No	-0.0322118	0.0322118
VCAM1	7.11282	6.96114	0.002022	0.191059	Yes	Yes	No	-0.151677	0.151677
GP5	7.28918	7.24474	0.679428	>0.999999	No	No	No	-0.0444353	0.0444353
GPLD1	7.28548	7.25899	0.650749	>0.999999	No	No	No	-0.0264894	0.0264894
GPX3	7.23448	7.26524	0.650749	>0.999999	No	No	No	0.0307591	0.0307591
GSN	7.30892	7.2247	0.225323	0.896547	No	No	No	-0.0842165	0.0842165
FGG	7.26486	6.97518	0.044559	0.689648	Yes	Yes	No	-0.289681	0.289681
HABP2	7.08646	7.13964	0.622562	>0.999999	No	No	No	0.0531825	0.0531825
HBA1	6.43834	6.25339	0.952984	>0.999999	No	No	No	-0.184949	0.184949
HBB	6.36159	6.11603	0.984322	>0.999999	No	No	No	-0.245559	0.245559
HBD	6.36828	6.07638	0.984322	>0.999999	No	No	No	-0.291904	0.291904
HBG2	6.37014	6.1134	0.984322	>0.999999	No	No	No	-0.256741	0.256741
HGFAC	7.30843	7.25021	0.465317	>0.999999	No	No	No	-0.0582171	0.0582171
HP	7.1031	7.13117	0.828785	>0.999999	No	No	No	0.0280691	0.0280691
HP	7.11349	7.13558	0.768005	>0.999999	No	No	No	0.0220933	0.0220933
HPR	7.12831	7.15051	>0.999999	>0.999999	No	No	No	0.0222067	0.0222067
HPX	7.26284	7.29377	0.56776	>0.999999	No	No	No	0.0309352	0.0309352
HRG	7.09037	7.05011	0.859573	>0.999999	No	No	No	-0.0402571	0.0402571
HSPA5	7.21686	7.28417	0.465317	>0.999999	No	No	No	0.0673074	0.0673074
GP1BA	7.36335	7.13916	0.018082	0.525759	Yes	Yes	No	-0.224182	0.224182
PLTP	7.27114	7.49365	0.020412	0.551136	Yes	Yes	No	0.222513	0.222513
IGFBP3	6.93944	7.0538	0.352459	>0.999999	No	No	No	0.114362	0.114362
IGHA1	7.11008	7.13416	0.921715	>0.999999	No	No	No	0.0240817	0.0240817
IGHA2	7.11086	7.2473	0.441334	>0.999999	No	No	No	0.136434	0.136434
IGHD	6.95958	7.00241	0.984322	>0.999999	No	No	No	0.0428382	0.0428382
PDZD8	7.41406	7.19044	0.036068	0.689648	Yes	Yes	No	-0.223618	0.223618
TMPRSS13	7.16813	7.38496	0.040131	0.689648	Yes	Yes	No	0.21683	0.21683
IGHG3	7.16416	7.08793	0.168793	0.859315	No	No	No	-0.0762353	0.0762353
IGHG4	7.08781	6.85554	0.104156	0.751866	No	No	No	-0.23227	0.23227
IGHM	7.12532	7.12715	0.738091	>0.999999	No	No	No	0.00182897	0.00182897
IGHV1-18	6.78489	6.69459	0.594887	>0.999999	No	No	No	-0.0903041	0.0903041
IGHV1-2	6.92056	6.86913	0.441334	>0.999999	No	No	No	-0.0514361	0.0514361
IGHV1-24	7.22757	7.27934	0.679428	>0.999999	No	No	No	0.0517659	0.0517659
IGHV1-3	7.32378	7.25118	0.257927	0.974964	No	No	No	-0.0726008	0.0726008
IGHV1-45	7.10717	7.16387	0.489967	>0.999999	No	No	No	0.056695	0.056695
IGHV1-46	7.38876	7.33338	0.650749	>0.999999	No	No	No	-0.0553739	0.0553739
IGHV1-69	7.27744	7.16473	0.144688	0.804293	No	No	No	-0.112716	0.112716
IGHV1-69D	7.28502	7.3435	0.332066	>0.999999	No	No	No	0.0584766	0.0584766
IGHV1-8	7.05685	7.15637	0.123188	0.765285	No	No	No	0.0995178	0.0995178
IGHV2-26	7.24204	7.16606	0.312408	>0.999999	No	No	No	-0.0759859	0.0759859
IGHV2-70	7.01978	7.11038	0.650749	>0.999999	No	No	No	0.0906038	0.0906038
IGHV2-70D	6.71365	6.86466	0.489967	>0.999999	No	No	No	0.151002	0.151002
IGHV3-13	7.13219	7.10958	0.859573	>0.999999	No	No	No	-0.0226108	0.0226108
IGHV3-15	7.11169	7.15147	0.594887	>0.999999	No	No	No	0.0397815	0.0397815
IGHV3-23	7.03992	6.96907	0.56776	>0.999999	No	No	No	-0.070848	0.070848
IGHV3-30-5	7.0377	6.98313	0.515278	>0.999999	No	No	No	-0.0545669	0.0545669
IGHV3-43	7.1267	7.08418	0.594887	>0.999999	No	No	No	-0.0425197	0.0425197
IGHV3-43D	7.11089	7.08478	0.738091	>0.999999	No	No	No	-0.0261169	0.0261169
IGHV3-49	7.06554	7.1387	0.859573	>0.999999	No	No	No	0.0731554	0.0731554
IGHV3-64	7.29521	7.30219	0.650749	>0.999999	No	No	No	0.00698569	0.00698569
IGHV3-64D	7.04521	7.06979	0.622562	>0.999999	No	No	No	0.0245755	0.0245755
IGHV3-7	7.17889	7.12295	0.210117	0.896547	No	No	No	-0.0559416	0.0559416
IGHV3-72	7.12192	7.17893	0.622562	>0.999999	No	No	No	0.0570047	0.0570047
IGHV3-73	7.04816	7.08801	0.859573	>0.999999	No	No	No	0.0398498	0.0398498
IGLV4-69	7.05844	7.28552	0.049366	0.689648	Yes	Yes	No	0.227082	0.227082
IGHV4-34	7.31015	7.18891	0.113377	0.751866	No	No	No	-0.121234	0.121234
IGHV4-4	6.6491	6.49283	0.133621	0.765285	No	No	No	-0.156274	0.156274
IGHV5-51	7.2075	7.17737	0.56776	>0.999999	No	No	No	-0.0301255	0.0301255
IGHV6-1	7.32252	7.31848	0.515278	>0.999999	No	No	No	-0.00403634	0.00403634
IGKC	7.25922	7.15303	0.210117	0.896547	No	No	No	-0.106195	0.106195
IGKJ1	7.07866	7.1202	0.541218	>0.999999	No	No	No	0.0415399	0.0415399
IGKV1-12	7.2245	7.22851	0.952984	>0.999999	No	No	No	0.00400781	0.00400781
IGKV1-16	7.16799	7.2149	0.984322	>0.999999	No	No	No	0.0469078	0.0469078
IGKV1-17	7.24604	7.16198	0.465317	>0.999999	No	No	No	-0.0840678	0.0840678
IGKV1-5	7.41838	7.38066	0.225323	0.896547	No	No	No	-0.0377206	0.0377206
IGKV1-8	6.95727	7.02948	0.373596	>0.999999	No	No	No	0.072208	0.072208
IGKV1D-13	6.90048	6.7486	0.113377	0.751866	No	No	No	-0.151881	0.151881
IGKV1D-16	7.46826	7.43392	0.332066	>0.999999	No	No	No	-0.0343411	0.0343411
IGKV1D-39	7.32254	7.28451	0.257927	0.974964	No	No	No	-0.0380248	0.0380248
IGKV2-24	7.20793	7.15185	0.441334	>0.999999	No	No	No	-0.0560757	0.0560757
IGKV2-30	7.15127	7.11259	0.373596	>0.999999	No	No	No	-0.0386801	0.0386801
IGKV2-40	7.13089	7.08994	0.418041	>0.999999	No	No	No	-0.040949	0.040949
IGKV2D-29	7.12974	7.08064	0.195633	0.896547	No	No	No	-0.0491066	0.0491066
IGKV3-20	7.2235	7.14421	0.56776	>0.999999	No	No	No	-0.0792906	0.0792906
IGKV3D-7	7.38768	7.24526	0.009453	0.324833	Yes	Yes	No	-0.142412	0.142412
IGKV3D-15	7.28257	7.26018	0.828785	>0.999999	No	No	No	-0.0223899	0.0223899
IGKV3D-20	7.16076	7.09664	0.921715	>0.999999	No	No	No	-0.0641165	0.0641165
TGFBI	7.3149	7.492	0.025822	0.650706	Yes	Yes	No	0.177099	0.177099
IGHV4-28	7.37091	7.25094	0.004578	0.223824	Yes	Yes	No	-0.119969	0.119969
IGKV6-21	7.45569	7.35715	0.181866	0.859315	No	No	No	-0.098537	0.098537
IGKV6D-21	7.30025	7.13174	0.113377	0.751866	No	No	No	-0.168509	0.168509
IGKV3D-11	7.32715	7.20044	0.00618	0.233597	Yes	Yes	No	-0.126708	0.126708
IGKV4-1	7.23626	7.08804	0.036068	0.689648	Yes	Yes	No	-0.148217	0.148217
IGLL1	7.27511	7.19761	0.332066	>0.999999	No	No	No	-0.0774991	0.0774991
A0A2Q2TTZ9	7.29325	7.21516	0.049366	0.689648	Yes	Yes	No	-0.0780947	0.0780947
IGLV1-40	7.28931	7.22262	0.515278	>0.999999	No	No	No	-0.0666911	0.0666911
IGLV1-47	7.19131	7.20568	0.541218	>0.999999	No	No	No	0.0143669	0.0143669
IGFALS	7.30545	7.23743	0.049366	0.689648	Yes	Yes	No	-0.0680231	0.0680231
ADIPOQ	7.04928	7.22073	0.079876	0.736417	No	Yes	No	0.171452	0.171452
IGLV2-11	7.20193	7.17587	0.921715	>0.999999	No	No	No	-0.0260663	0.0260663
IGLV2-14	6.75917	6.76574	0.56776	>0.999999	No	No	No	0.00657761	0.00657761
IGLV2-18	7.16285	7.0302	0.418041	>0.999999	No	No	No	-0.132655	0.132655
IGLV2-23	6.76038	6.87423	0.541218	>0.999999	No	No	No	0.113853	0.113853
IGLV2-8	7.23167	7.194	0.921715	>0.999999	No	No	No	-0.0376695	0.0376695
IGLV3-10	7.18285	7.02528	0.275341	0.991228	No	No	No	-0.157569	0.157569
IGLV3-12	7.17664	7.21433	0.56776	>0.999999	No	No	No	0.0376844	0.0376844
IGLV3-21	7.193	7.09691	0.133621	0.765285	No	No	No	-0.0960949	0.0960949
IGLV3-25	6.93814	6.82606	0.195633	0.896547	No	No	No	-0.112078	0.112078
IGLV3-27	7.25664	7.122	0.144688	0.804293	No	No	No	-0.134635	0.134635
B4GALT1	7.40907	7.35721	0.095512	0.751866	No	Yes	No	-0.051856	0.051856
BCHE	7.2685	7.14607	0.060207	0.689648	No	Yes	No	-0.122421	0.122421
IGLV6-57	7.19285	7.18728	0.418041	>0.999999	No	No	No	-0.0055666	0.0055666
IGLV7-43	7.18375	7.06934	0.123188	0.765285	No	No	No	-0.114408	0.114408
IGLV7-46	7.1806	7.12958	0.708557	>0.999999	No	No	No	-0.0510281	0.0510281
IGLV8-61	7.15967	6.98852	0.113377	0.751866	No	No	No	-0.171156	0.171156
IGLV9-49	7.1062	7.09063	0.828785	>0.999999	No	No	No	-0.0155768	0.0155768
IL1RAP	7.19011	7.24504	0.352459	>0.999999	No	No	No	0.0549213	0.0549213
INHBC	7.31277	7.2474	0.275341	0.991228	No	No	No	-0.065366	0.065366
INHBE	7.33448	7.35421	0.679428	>0.999999	No	No	No	0.0197285	0.0197285
ITIH1	7.27753	7.27189	0.489967	>0.999999	No	No	No	-0.00563893	0.00563893
ITIH2	7.28255	7.28585	0.670525	>0.999999	No	No	No	0.00329285	0.00329285
ITIH3	7.26504	7.26495	>0.999999	>0.999999	No	No	No	-9.07726e-05	9.07726e-05
ITIH4	7.30114	7.26361	0.515278	>0.999999	No	No	No	-0.0375341	0.0375341
ITIH4	7.30077	7.2647	0.489967	>0.999999	No	No	No	-0.0360727	0.0360727
JCHAIN	7.02932	7.11198	0.312408	>0.999999	No	No	No	0.0826598	0.0826598
KLKB1	7.29487	7.29569	0.984322	>0.999999	No	No	No	0.000815359	0.000815359
KNG1	7.12039	7.0886	0.332066	>0.999999	No	No	No	-0.0317946	0.0317946
C8A	7.38556	7.29109	0.054573	0.689648	No	Yes	No	-0.0944627	0.0944627
KRT10	7.13084	7.30454	0.293499	>0.999999	No	No	No	0.173698	0.173698
IGHG1	7.26507	7.19679	0.060207	0.689648	No	Yes	No	-0.0682848	0.0682848
IGHG2	7.17123	7.04188	0.060207	0.689648	No	Yes	No	-0.129352	0.129352
KRT2	7.09755	7.23096	0.890568	>0.999999	No	No	No	0.13341	0.13341
KRT5	7.05994	7.14979	0.859573	>0.999999	No	No	No	0.0898464	0.0898464
KRT6B	7.10396	7.20203	0.984322	>0.999999	No	No	No	0.0980643	0.0980643
KRT74	7.11587	7.11012	0.952984	>0.999999	No	No	No	-0.00574742	0.00574742
KRT85	7.03535	7.39952	0.133621	0.765285	No	No	No	0.364166	0.364166
KRT9	6.74461	7.17517	0.133621	0.765285	No	No	No	0.430555	0.430555
IGLC2	7.31338	7.20058	0.072834	0.70593	No	Yes	No	-0.112799	0.112799
LBP	7.17351	7.20331	0.859573	>0.999999	No	No	No	0.0297969	0.0297969
LCAT	7.30162	7.31009	0.828785	>0.999999	No	No	No	0.008474	0.008474
LCP1	7.177	7.16172	0.859573	>0.999999	No	No	No	-0.0152717	0.0152717
LDHB	7.20952	7.23791	0.594887	>0.999999	No	No	No	0.0283885	0.0283885
LGALS3	6.98233	6.93264	0.708557	>0.999999	No	No	No	-0.0496944	0.0496944
LGALS3BP	7.17668	7.19208	0.515278	>0.999999	No	No	No	0.0154038	0.0154038
LPA	6.71066	6.77722	0.768005	>0.999999	No	No	No	0.0665544	0.0665544
LRG1	7.27214	7.33393	0.541218	>0.999999	No	No	No	0.0617923	0.0617923
IGLC7	7.31197	7.20432	0.072834	0.70593	No	Yes	No	-0.107653	0.107653
LUM	7.17016	7.18652	0.828785	>0.999999	No	No	No	0.0163566	0.0163566
LYZ	7.09757	7.25066	0.418041	>0.999999	No	No	No	0.15309	0.15309
M9MML0	7.29627	7.32406	0.594887	>0.999999	No	No	No	0.0277864	0.0277864
MASP1	7.40644	7.39986	0.890568	>0.999999	No	No	No	-0.00657897	0.00657897
MASP2	7.34338	7.41328	0.225323	0.896547	No	No	No	0.0699069	0.0699069
MBL2	7.21166	7.36019	0.133621	0.765285	No	No	No	0.148529	0.148529
MDH1	6.98521	6.8989	0.984322	>0.999999	No	No	No	-0.0863108	0.0863108
MMP2	7.47661	7.52842	0.275341	0.991228	No	No	No	0.0518104	0.0518104
MST1	7.28669	7.33307	0.650749	>0.999999	No	No	No	0.0463871	0.0463871
NOP2	6.67637	6.39599	0.541218	>0.999999	No	No	No	-0.280374	0.280374
OAF	7.16946	7.1405	0.921715	>0.999999	No	No	No	-0.0289609	0.0289609
OMG	6.88997	7.10926	0.241253	0.94014	No	No	No	0.219289	0.219289
OPA1	7.24911	7.40688	0.113377	0.751866	No	No	No	0.157761	0.157761
ORM1	7.06878	7.03168	0.738091	>0.999999	No	No	No	-0.0370964	0.0370964
ORM2	7.12824	7.11927	0.738091	>0.999999	No	No	No	-0.00896869	0.00896869
PCOLCE	7.24439	7.30148	0.332066	>0.999999	No	No	No	0.0570979	0.0570979
IGLL5	7.28605	7.17964	0.095512	0.751866	No	Yes	No	-0.106407	0.106407
PCYOX1	7.25836	7.32684	0.441334	>0.999999	No	No	No	0.0684785	0.0684785
IGLV10-54	7.07329	7.46769	0.087429	0.751866	No	Yes	No	0.394398	0.394398
PF4	7.14784	7.06284	0.352459	>0.999999	No	No	No	-0.0850059	0.0850059
PFN1	7.373	7.35032	0.984322	>0.999999	No	No	No	-0.0226793	0.0226793
PGAM1	7.31243	7.45424	0.515278	>0.999999	No	No	No	0.14181	0.14181
PGD	7.1587	7.07072	0.952984	>0.999999	No	No	No	-0.0879799	0.0879799
PGK1	7.14596	7.19525	0.352459	>0.999999	No	No	No	0.049291	0.049291
PGLYRP2	7.20001	7.21911	0.738091	>0.999999	No	No	No	0.0191006	0.0191006
PKDREJ	7.2251	7.2353	0.738091	>0.999999	No	No	No	0.0102023	0.0102023
PLA2G7	7.04537	7.26926	0.133621	0.765285	No	No	No	0.22389	0.22389
PLG	7.12643	7.10961	0.708557	>0.999999	No	No	No	-0.0168165	0.0168165
IGLV4-3	7.4639	7.18316	0.079876	0.736417	No	Yes	No	-0.280742	0.280742
KRT1	6.895	7.29069	0.060207	0.689648	No	Yes	No	0.395693	0.395693
PON1	7.19362	7.18549	0.890568	>0.999999	No	No	No	-0.00812289	0.00812289
PON3	7.06719	7.19101	0.921715	>0.999999	No	No	No	0.123822	0.123822
PPBP	7.1659	7.09244	0.594887	>0.999999	No	No	No	-0.073463	0.073463
KRT14	6.66508	7.20382	0.066288	0.70593	No	Yes	No	0.538734	0.538734
PRDX1	6.5161	6.29028	0.921715	>0.999999	No	No	No	-0.225814	0.225814
PRDX2	6.5614	6.39524	0.952984	>0.999999	No	No	No	-0.166165	0.166165
PRG4	7.26355	7.27509	0.890568	>0.999999	No	No	No	0.0115397	0.0115397
PROC	7.20134	7.25939	0.441334	>0.999999	No	No	No	0.0580459	0.0580459
PROS1	7.20046	7.29664	0.181866	0.859315	No	No	No	0.0961843	0.0961843
PROZ	7.22057	7.28414	0.768005	>0.999999	No	No	No	0.0635682	0.0635682
PTGDS	7.31517	7.21666	0.441334	>0.999999	No	No	No	-0.09851	0.09851
PYCR3	6.84939	7.14154	0.768005	>0.999999	No	No	No	0.292146	0.292146
PZP	7.1555	7.20603	0.594887	>0.999999	No	No	No	0.0505318	0.0505318
QSOX1	7.25696	7.2423	0.859573	>0.999999	No	No	No	-0.0146672	0.0146672
RARRES2	7.19309	7.25844	0.541218	>0.999999	No	No	No	0.0653523	0.0653523
RBP4	7.10836	7.1751	0.708557	>0.999999	No	No	No	0.0667403	0.0667403
RPS27AP5	6.94573	6.52989	0.225323	0.896547	No	No	No	-0.415834	0.415834
KRT16	6.65867	7.19039	0.072834	0.70593	No	Yes	No	0.531717	0.531717
S100A9	7.16277	7.27814	0.418041	>0.999999	No	No	No	0.115366	0.115366
S4R460	7.28111	7.18929	0.156403	0.844574	No	No	No	-0.0918249	0.0918249
SAA1	6.73117	6.91306	0.859573	>0.999999	No	No	No	0.181895	0.181895
SAA2	6.30399	6.49529	0.441334	>0.999999	No	No	No	0.191297	0.191297
SAA2-SAA4	7.20688	7.26158	0.798252	>0.999999	No	No	No	0.0547001	0.0547001
SAXO2	7.20935	7.10801	0.738091	>0.999999	No	No	No	-0.101345	0.101345
SCFD2	7.35554	7.27954	0.210117	0.896547	No	No	No	-0.0759998	0.0759998
SELENOP	7.32955	7.27385	0.489967	>0.999999	No	No	No	-0.0557014	0.0557014
SERPINA1	7.28382	7.24676	0.859573	>0.999999	No	No	No	-0.0370634	0.0370634
SERPINA1	7.28504	7.2458	0.952984	>0.999999	No	No	No	-0.0392411	0.0392411
SERPINA10	7.31996	7.31182	0.984322	>0.999999	No	No	No	-0.0081378	0.0081378
SERPINA2	7.28663	7.27524	0.679428	>0.999999	No	No	No	-0.0113883	0.0113883
SERPINA3	7.29143	7.23052	0.225323	0.896547	No	No	No	-0.0609082	0.0609082
SERPINA4	7.24951	7.22313	0.859573	>0.999999	No	No	No	-0.0263808	0.0263808
SERPINA5	7.4045	7.31069	0.181866	0.859315	No	No	No	-0.093806	0.093806
SERPINA6	7.19609	7.23794	0.352459	>0.999999	No	No	No	0.0418514	0.0418514
SERPINA7	7.25528	7.25367	0.890568	>0.999999	No	No	No	-0.00160982	0.00160982
SERPINC1	7.31562	7.26422	0.418041	>0.999999	No	No	No	-0.0513921	0.0513921
SERPIND1	7.26514	7.2782	0.859573	>0.999999	No	No	No	0.013056	0.013056
SERPINF1	7.27416	7.27254	0.859573	>0.999999	No	No	No	-0.00162665	0.00162665
SERPINF2	7.31757	7.28345	>0.999999	>0.999999	No	No	No	-0.0341217	0.0341217
SERPING1	7.24397	7.26644	0.679428	>0.999999	No	No	No	0.022467	0.022467
LAMP1	7.30648	7.46863	0.060207	0.689648	No	Yes	No	0.162152	0.162152
SLC4A1	6.90933	6.93787	0.352459	>0.999999	No	No	No	0.0285434	0.0285434
SOD3	6.91443	7.01416	0.293499	>0.999999	No	No	No	0.0997272	0.0997272
SPARC	6.86889	6.93	>0.999999	>0.999999	No	No	No	0.0611087	0.0611087
SPP2	7.26625	7.28799	0.890568	>0.999999	No	No	No	0.0217332	0.0217332
SPTA1	6.53903	6.69733	0.418041	>0.999999	No	No	No	0.158305	0.158305
TF	7.18058	7.10706	0.225323	0.896547	No	No	No	-0.0735248	0.0735248
TFRC	7.30302	7.3464	0.373596	>0.999999	No	No	No	0.0433802	0.0433802
LTF	7.29484	6.98518	0.054573	0.689648	No	Yes	No	-0.309658	0.309658
THBS1	7.36699	7.22765	0.225323	0.896547	No	No	No	-0.139337	0.139337
THBS4	7.25747	7.2702	0.859573	>0.999999	No	No	No	0.0127294	0.0127294
TKT	6.94156	7.11038	0.104156	0.751866	No	No	No	0.168816	0.168816
TMBIM6	7.17056	7.07887	0.133621	0.765285	No	No	No	-0.0916909	0.0916909
PCSK9	7.22692	7.31845	0.054573	0.689648	No	Yes	No	0.0915377	0.0915377
TNXB	7.45422	7.38244	0.418041	>0.999999	No	No	No	-0.0717712	0.0717712
TRMT5	7.4222	7.36939	0.168793	0.859315	No	No	No	-0.0528109	0.0528109
TTR	7.31556	7.27314	0.890568	>0.999999	No	No	No	-0.0424231	0.0424231
PPIA	7.09119	7.22141	0.054573	0.689648	No	Yes	No	0.130222	0.130222
SHBG	7.07371	7.24658	0.072834	0.70593	No	Yes	No	0.172871	0.172871
VASP	7.15715	7.34538	0.104156	0.751866	No	No	No	0.188237	0.188237
UACA	7.26951	7.07784	0.066288	0.70593	No	Yes	No	-0.191673	0.191673
VTN	7.32752	7.36088	0.312408	>0.999999	No	No	No	0.0333588	0.0333588
VWF	7.24663	7.28292	0.622562	>0.999999	No	No	No	0.0362923	0.0362923
ZNF648	6.50157	6.36896	0.768005	>0.999999	No	No	No	-0.132603	0.132603

## Sheet: Cohort 2 Stats
GENE ID	Baseline	24 weeks	48 weeks	P value (48wks vs. Baseline)	Corr P value (48wks vs. Baseline)	pval <0.05	pval<0.10	corr pval <0.05	log2 FC (48wks/Baseline)	log2 FC (24wks/Baseline)	log2 FC (48wks/24wks)	ABS log2 FC (48wks/Baseline)	ABS log2 FC (24wks/Baseline)	ABS log2 FC (48wks/24wks)
A1BG	7.95932	7.89598	7.93054	0.702385	0.929919	No	No	No	-0.028777	-0.0633332	0.0345562	0.028777	0.0633332	0.0345562
A2M	7.81373	8.02104	7.96684	0.388045	0.802191	No	No	No	0.153109	0.207309	-0.0542001	0.153109	0.207309	0.0542001
ABI3BP	7.89976	7.96564	8.20124	0.015583	0.552599	Yes	Yes	No	0.30148	0.0658771	0.235603	0.30148	0.0658771	0.235603
ACTB	7.83846	7.74925	7.74227	0.726184	0.929919	No	No	No	-0.0961904	-0.0892082	-0.0069822	0.0961904	0.0892082	0.0069822
ACTG2	7.82504	7.51322	7.70176	0.610152	0.881755	No	No	No	-0.123274	-0.311819	0.188546	0.123274	0.311819	0.188546
ADAMDEC1	7.68082	7.95288	7.74663	0.799034	0.95182	No	No	No	0.0658019	0.272055	-0.206253	0.0658019	0.272055	0.206253
ADAMTS13	7.86559	7.97979	8.07989	0.26152	0.756333	No	No	No	0.214294	0.114193	0.100101	0.214294	0.114193	0.100101
ADAMTSL4	7.88377	7.85407	7.76575	0.482591	0.827043	No	No	No	-0.118024	-0.0297017	-0.0883227	0.118024	0.0297017	0.0883227
ADIPOQ	7.84286	7.56847	7.93453	0.290223	0.773369	No	No	No	0.0916728	-0.274387	0.36606	0.0916728	0.274387	0.36606
AFM	7.82829	8.00179	7.97745	0.146517	0.631255	No	No	No	0.149159	0.173498	-0.0243388	0.149159	0.173498	0.0243388
AGT	7.79474	7.37257	7.76119	0.873604	0.977504	No	No	No	-0.0335538	-0.422177	0.388623	0.0335538	0.422177	0.388623
AHSG	7.8654	7.77114	8.0256	0.209928	0.716864	No	No	No	0.160198	-0.0942533	0.254451	0.160198	0.0942533	0.254451
ALB	7.19962	6.71063	7.20164	0.587927	0.874304	No	No	No	0.0020171	-0.488995	0.491013	0.0020171	0.488995	0.491013
ALB	7.6561	8.08401	7.89535	0.873604	0.977504	No	No	No	0.239256	0.427912	-0.188656	0.239256	0.427912	0.188656
ALB	7.85487	7.88243	8.05694	0.079427	0.563322	No	Yes	No	0.202069	0.0275653	0.174504	0.202069	0.0275653	0.174504
ALDOA	7.67352	7.91741	7.66259	0.94927	0.992321	No	No	No	-0.0109264	0.243897	-0.254824	0.0109264	0.243897	0.254824
ALDOB	7.76682	7.96743	7.98023	0.198219	0.702914	No	No	No	0.213404	0.200605	0.0127991	0.213404	0.200605	0.0127991
AMBP	7.64392	7.86439	7.75048	0.290223	0.773369	No	No	No	0.106562	0.220466	-0.113905	0.106562	0.220466	0.113905
ANG	7.61054	7.47049	7.73161	>0.999999	>0.999999	No	No	No	0.121069	-0.140051	0.26112	0.121069	0.140051	0.26112
ANGPTL3	8.28407	7.96677	7.83104	0.001918	0.16864	Yes	Yes	No	-0.45303	-0.317299	-0.13573	0.45303	0.317299	0.13573
ANKRD40CL	7.62306	8.10829	7.30299	0.275627	0.756333	No	No	No	-0.32007	0.485234	-0.805303	0.32007	0.485234	0.805303
ANPEP	7.80122	8.06679	7.54854	0.290223	0.773369	No	No	No	-0.252674	0.265576	-0.51825	0.252674	0.265576	0.51825
APCS	7.92255	7.80826	7.90586	0.873604	0.977504	No	No	No	-0.0166934	-0.114291	0.0975979	0.0166934	0.114291	0.0975979
APMAP	7.72634	7.80428	7.8489	0.353498	0.787165	No	No	No	0.122558	0.0779429	0.0446156	0.122558	0.0779429	0.0446156
APOA1	7.88407	7.50552	8.02632	0.146517	0.631255	No	No	No	0.142255	-0.378548	0.520804	0.142255	0.378548	0.520804
APOA2	7.87272	7.66569	8.02373	0.275627	0.756333	No	No	No	0.151012	-0.207029	0.358042	0.151012	0.207029	0.358042
APOA4	7.86081	7.96859	7.86866	0.799034	0.95182	No	No	No	0.00784893	0.107779	-0.0999298	0.00784893	0.107779	0.0999298
APOA5	7.58712	7.67531	7.79386	0.198219	0.702914	No	No	No	0.206737	0.088191	0.118546	0.206737	0.088191	0.118546
APOB	7.96714	7.67856	7.92275	0.726184	0.929919	No	No	No	-0.0443844	-0.288574	0.244189	0.0443844	0.288574	0.244189
APOC1	7.98608	7.75657	8.05056	0.774529	0.95182	No	No	No	0.0644756	-0.22951	0.293986	0.0644756	0.22951	0.293986
APOC3	7.92033	7.93919	7.75124	0.275627	0.756333	No	No	No	-0.169095	0.0188533	-0.187948	0.169095	0.0188533	0.187948
APOC4	7.76425	8.00064	7.59632	0.234762	0.751565	No	No	No	-0.167924	0.236388	-0.404312	0.167924	0.236388	0.404312
APOC4-APOC2	7.90098	7.96782	7.93782	0.774529	0.95182	No	No	No	0.0368306	0.0668307	-0.0300001	0.0368306	0.0668307	0.0300001
APOD	7.69671	8.04307	7.92585	0.120677	0.631255	No	No	No	0.229133	0.346354	-0.117221	0.229133	0.346354	0.117221
APOE	7.94554	7.97015	7.80039	0.247899	0.756333	No	No	No	-0.145153	0.0246081	-0.169761	0.145153	0.0246081	0.169761
APOF	7.78757	8.08697	7.80038	0.587927	0.874304	No	No	No	0.0128116	0.2994	-0.286588	0.0128116	0.2994	0.286588
APOH	7.67053	7.88782	7.93047	0.073776	0.563322	No	Yes	No	0.259936	0.21729	0.0426467	0.259936	0.21729	0.0426467
APOL1	7.91915	7.63762	7.90441	0.848594	0.970724	No	No	No	-0.0147446	-0.281529	0.266784	0.0147446	0.281529	0.266784
APOM	7.84496	7.91264	7.94794	0.370531	0.787165	No	No	No	0.102986	0.0676834	0.0353025	0.102986	0.0676834	0.0353025
ASGR2	8.0314	8.00839	7.80829	0.12888	0.631255	No	No	No	-0.223108	-0.0230027	-0.200105	0.223108	0.0230027	0.200105
ATRN	7.77785	7.84615	7.93457	0.275627	0.756333	No	No	No	0.156728	0.0683054	0.0884226	0.156728	0.0683054	0.0884226
AZGP1	7.88857	7.78109	7.97668	0.50284	0.836857	No	No	No	0.0881096	-0.107484	0.195593	0.0881096	0.107484	0.195593
B2M	7.42171	7.86248	7.57186	0.587927	0.874304	No	No	No	0.150148	0.440766	-0.290618	0.150148	0.440766	0.290618
B4GALNT2	7.80849	7.99731	7.22891	0.000941	0.144643	Yes	Yes	No	-0.57958	0.188821	-0.768401	0.57958	0.188821	0.768401
BCHE	8.21412	8.0516	7.99348	0.137489	0.631255	No	No	No	-0.220638	-0.162519	-0.0581189	0.220638	0.162519	0.0581189
BTD	7.81472	7.93329	8.04369	0.035875	0.563322	Yes	Yes	No	0.228972	0.11857	0.110401	0.228972	0.11857	0.110401
C1QA	7.89798	8.00144	7.88021	0.655639	0.907656	No	No	No	-0.0177682	0.10346	-0.121228	0.0177682	0.10346	0.121228
C1QB	7.97362	7.80969	7.91835	0.406033	0.810308	No	No	No	-0.055267	-0.163931	0.108664	0.055267	0.163931	0.108664
C1QC	7.95472	7.92398	8.00133	0.610152	0.881755	No	No	No	0.046609	-0.0307339	0.0773429	0.046609	0.0307339	0.0773429
C1R	7.99336	7.65833	7.91679	0.146517	0.631255	No	No	No	-0.0765687	-0.33503	0.258461	0.0765687	0.33503	0.258461
C1RL	7.86258	7.94651	8	0.091733	0.579297	No	Yes	No	0.137417	0.0839261	0.0534905	0.137417	0.0839261	0.0534905
C1S	7.97028	7.66785	7.97751	0.848594	0.970724	No	No	No	0.00722918	-0.30243	0.309659	0.00722918	0.30243	0.309659
C2	7.87813	7.90323	7.94831	0.073776	0.563322	No	Yes	No	0.0701733	0.0250989	0.0450744	0.0701733	0.0250989	0.0450744
C3	7.81435	7.64262	7.80755	0.94927	0.992321	No	No	No	-0.00679978	-0.171729	0.164929	0.00679978	0.171729	0.164929
C3	7.8895	7.76028	7.8967	0.873604	0.977504	No	No	No	0.0071932	-0.12922	0.136413	0.0071932	0.12922	0.136413
C4A	7.77258	7.80445	7.85866	0.12888	0.631255	No	No	No	0.0860815	0.0318688	0.0542128	0.0860815	0.0318688	0.0542128
C4A	7.74036	7.98074	7.74531	0.94927	0.992321	No	No	No	0.0049512	0.240381	-0.23543	0.0049512	0.240381	0.23543
C4B	7.75535	7.61822	7.63183	0.482591	0.827043	No	No	No	-0.123526	-0.137138	0.0136115	0.123526	0.137138	0.0136115
C4B	7.81847	7.79734	7.70751	0.823729	0.961364	No	No	No	-0.110962	-0.0211284	-0.0898336	0.110962	0.0211284	0.0898336
C4BPA	7.77314	7.99417	7.82671	>0.999999	>0.999999	No	No	No	0.0535655	0.221031	-0.167465	0.0535655	0.221031	0.167465
C4BPB	7.60324	7.12272	7.70277	0.655639	0.907656	No	No	No	0.0995335	-0.480517	0.58005	0.0995335	0.480517	0.58005
C5	7.89604	7.95189	7.93218	0.388045	0.802191	No	No	No	0.0361378	0.0558478	-0.01971	0.0361378	0.0558478	0.01971
C6	7.82202	7.25506	7.86285	0.462778	0.82054	No	No	No	0.0408351	-0.56696	0.607795	0.0408351	0.56696	0.607795
C7	7.71798	7.67584	7.82139	0.50284	0.836857	No	No	No	0.103409	-0.0421389	0.145548	0.103409	0.0421389	0.145548
C8A	7.92806	7.66918	7.87394	0.406033	0.810308	No	No	No	-0.0541223	-0.258882	0.20476	0.0541223	0.258882	0.20476
C8B	7.91824	7.89662	7.92041	>0.999999	>0.999999	No	No	No	0.00217359	-0.0216214	0.023795	0.00217359	0.0216214	0.023795
C8G	7.81036	7.98999	7.83678	0.898736	0.981794	No	No	No	0.0264262	0.179632	-0.153206	0.0264262	0.179632	0.153206
C9	7.8464	7.93256	7.80341	0.923966	0.990577	No	No	No	-0.0429845	0.0861627	-0.129147	0.0429845	0.0861627	0.129147
CA1	7.72921	7.84226	7.78887	0.678863	0.925905	No	No	No	0.0596541	0.11305	-0.0533961	0.0596541	0.11305	0.0533961
CAMP	7.74187	8.02044	7.77988	0.799034	0.95182	No	No	No	0.0380068	0.278564	-0.240557	0.0380068	0.278564	0.240557
CAT	7.8763	7.66471	7.65524	0.234762	0.751565	No	No	No	-0.221059	-0.211584	-0.00947445	0.221059	0.211584	0.00947445
CAVIN2	7.88512	7.82434	7.49478	0.039073	0.563322	Yes	Yes	No	-0.390342	-0.0607829	-0.329559	0.390342	0.0607829	0.329559
CCDC110	8.09811	7.11158	7.74492	0.04616	0.563322	Yes	Yes	No	-0.353194	-0.986527	0.633333	0.353194	0.986527	0.633333
CD109	8.10446	7.74145	7.65569	0.018957	0.563322	Yes	Yes	No	-0.448776	-0.363008	-0.0857676	0.448776	0.363008	0.0857676
CD14	7.922	7.52469	7.82382	0.209928	0.716864	No	No	No	-0.0981753	-0.397301	0.299126	0.0981753	0.397301	0.299126
CD163	7.77622	7.74286	7.84066	0.923966	0.990577	No	No	No	0.0644431	-0.0333602	0.0978032	0.0644431	0.0333602	0.0978032
CD44	7.94325	6.40587	7.91566	0.750238	0.944972	No	No	No	-0.0275892	-1.53739	1.5098	0.0275892	1.53739	1.5098
CD5L	7.62925	7.85286	7.98141	0.305309	0.77761	No	No	No	0.352155	0.223606	0.128549	0.352155	0.223606	0.128549
CD93	8.03971	7.43336	7.70805	0.030118	0.563322	Yes	Yes	No	-0.331664	-0.606357	0.274693	0.331664	0.606357	0.274693
CD99	7.83948	6.87874	7.66858	0.336947	0.787165	No	No	No	-0.1709	-0.960743	0.789843	0.1709	0.960743	0.789843
CDH1	7.95141	7.89373	7.80726	0.424489	0.817642	No	No	No	-0.14415	-0.057678	-0.0864716	0.14415	0.057678	0.0864716
CDH13	8.02219	7.91738	7.80822	0.186976	0.689569	No	No	No	-0.213968	-0.104813	-0.109156	0.213968	0.104813	0.109156
CDH5	7.92801	7.9782	7.90399	0.774529	0.95182	No	No	No	-0.0240191	0.050185	-0.0742041	0.0240191	0.050185	0.0742041
CETP	8.05095	7.63946	8.12046	0.424489	0.817642	No	No	No	0.069511	-0.411491	0.481002	0.069511	0.411491	0.481002
CFD	7.76322	7.97755	7.82558	0.632729	0.886589	No	No	No	0.062353	0.214324	-0.151971	0.062353	0.214324	0.151971
CFH	7.77195	7.62068	7.82117	0.482591	0.827043	No	No	No	0.0492253	-0.151268	0.200494	0.0492253	0.151268	0.200494
CFH	7.88783	7.88368	7.97943	0.26152	0.756333	No	No	No	0.0915991	-0.00415296	0.0957521	0.0915991	0.00415296	0.0957521
CFHR1	7.58389	7.58002	7.53534	0.848594	0.970724	No	No	No	-0.0485447	-0.00387018	-0.0446745	0.0485447	0.00387018	0.0446745
CFHR2	7.83317	7.99055	7.91895	0.424489	0.817642	No	No	No	0.0857788	0.157384	-0.0716048	0.0857788	0.157384	0.0716048
CFHR3	7.86793	7.53606	7.69719	0.05869	0.563322	No	Yes	No	-0.170743	-0.331867	0.161124	0.170743	0.331867	0.161124
CFHR4	7.43512	7.67467	7.61527	0.678863	0.925905	No	No	No	0.180149	0.239545	-0.0593962	0.180149	0.239545	0.0593962
CFHR5	7.65395	8.01998	7.8215	0.085409	0.579024	No	Yes	No	0.167551	0.366031	-0.19848	0.167551	0.366031	0.19848
CFI	7.72898	7.814	7.78211	0.94927	0.992321	No	No	No	0.0531326	0.0850261	-0.0318935	0.0531326	0.0850261	0.0318935
CFL1	7.83976	7.82417	8.05372	0.305309	0.77761	No	No	No	0.213959	-0.0155912	0.22955	0.213959	0.0155912	0.22955
CFP	7.78235	7.97036	7.9106	0.523511	0.843841	No	No	No	0.12825	0.188003	-0.0597527	0.12825	0.188003	0.0597527
CHGA	7.91852	7.8101	7.62506	0.209928	0.716864	No	No	No	-0.293466	-0.10842	-0.185046	0.293466	0.10842	0.185046
CHL1	8.09399	7.84482	7.74446	0.085409	0.579024	No	Yes	No	-0.349537	-0.249179	-0.100358	0.349537	0.249179	0.100358
CKM	7.86068	7.91482	7.78167	0.388045	0.802191	No	No	No	-0.079011	0.0541397	-0.133151	0.079011	0.0541397	0.133151
CLEC3B	7.87815	7.12216	7.98699	0.04616	0.563322	Yes	Yes	No	0.108834	-0.755993	0.864827	0.108834	0.755993	0.864827
CLU	7.78043	7.73696	7.79437	>0.999999	>0.999999	No	No	No	0.0139343	-0.0434717	0.057406	0.0139343	0.0434717	0.057406
CNDP1	7.84084	8.01529	7.79363	0.443407	0.817642	No	No	No	-0.0472148	0.174446	-0.22166	0.0472148	0.174446	0.22166
COL18A1	8.09762	8.07375	7.82251	0.032894	0.563322	Yes	Yes	No	-0.275108	-0.0238727	-0.251235	0.275108	0.0238727	0.251235
COL6A3	7.79986	8.07354	7.57056	0.032894	0.563322	Yes	Yes	No	-0.2293	0.27368	-0.50298	0.2293	0.27368	0.50298
COLEC10	7.79252	7.89908	7.7938	0.848594	0.970724	No	No	No	0.00127693	0.106562	-0.105286	0.00127693	0.106562	0.105286
COLEC11	7.73302	7.84876	8.02607	0.027535	0.563322	Yes	Yes	No	0.293056	0.115744	0.177312	0.293056	0.115744	0.177312
COMP	7.87802	7.97764	7.77182	0.370531	0.787165	No	No	No	-0.1062	0.099617	-0.205817	0.1062	0.099617	0.205817
CP	7.83618	7.91953	7.89166	0.482591	0.827043	No	No	No	0.0554846	0.0833541	-0.0278694	0.0554846	0.0833541	0.0278694
CP	7.99856	7.70561	7.9898	0.750238	0.944972	No	No	No	-0.00875946	-0.292953	0.284194	0.00875946	0.292953	0.284194
CPB2	8.00887	7.50236	7.99217	0.923966	0.990577	No	No	No	-0.0166948	-0.506504	0.489809	0.0166948	0.506504	0.489809
CPEB1	8.01074	7.40519	7.81013	0.523511	0.843841	No	No	No	-0.20061	-0.60555	0.404939	0.20061	0.60555	0.404939
CPN1	7.99267	7.7742	7.94772	0.610152	0.881755	No	No	No	-0.044959	-0.218471	0.173512	0.044959	0.218471	0.173512
CPN2	7.86983	7.95462	7.87862	0.94927	0.992321	No	No	No	0.00879171	0.0847869	-0.0759952	0.00879171	0.0847869	0.0759952
CRISP3	7.7434	7.65017	7.78717	0.726184	0.929919	No	No	No	0.0437721	-0.0932317	0.137004	0.0437721	0.0932317	0.137004
CRP	7.78283	8.08286	7.07503	0.005276	0.273305	Yes	Yes	No	-0.707802	0.300034	-1.00784	0.707802	0.300034	1.00784
CRTAC1	7.95249	7.76929	7.83001	0.085409	0.579024	No	Yes	No	-0.122479	-0.183202	0.060723	0.122479	0.183202	0.060723
CST3	7.8542	7.93542	7.91232	0.50284	0.836857	No	No	No	0.0581218	0.0812171	-0.0230953	0.0581218	0.0812171	0.0230953
CTBS	7.74879	7.80362	7.67026	0.587927	0.874304	No	No	No	-0.0785334	0.0548233	-0.133357	0.0785334	0.0548233	0.133357
CTSB	7.8564	7.81526	7.83007	0.923966	0.990577	No	No	No	-0.0263284	-0.0411391	0.0148107	0.0263284	0.0411391	0.0148107
DAG1	7.9222	7.68274	7.85698	0.610152	0.881755	No	No	No	-0.0652165	-0.239451	0.174235	0.0652165	0.239451	0.174235
DBH	7.50357	8.00756	7.57772	0.632729	0.886589	No	No	No	0.0741483	0.503985	-0.429837	0.0741483	0.503985	0.429837
DCTN6	7.66515	6.62836	7.70857	0.750238	0.944972	No	No	No	0.0434231	-1.03678	1.08021	0.0434231	1.03678	1.08021
DEFA1B	7.60691	7.60164	7.738	0.94927	0.992321	No	No	No	0.131093	-0.00527108	0.136364	0.131093	0.00527108	0.136364
DMXL1	7.65422	8.03782	7.4572	0.587927	0.874304	No	No	No	-0.197018	0.383602	-0.58062	0.197018	0.383602	0.58062
DPEP2	7.56616	7.75353	7.97195	0.073776	0.563322	No	Yes	No	0.405784	0.187366	0.218417	0.405784	0.187366	0.218417
ECM1	7.88407	7.69435	7.98824	0.137489	0.631255	No	No	No	0.104178	-0.189711	0.293888	0.104178	0.189711	0.293888
EFEMP1	7.75163	8.07535	7.83971	0.523511	0.843841	No	No	No	0.0880755	0.323718	-0.235643	0.0880755	0.323718	0.235643
ENO1	7.77836	8.03548	7.67208	0.370531	0.787165	No	No	No	-0.106276	0.257122	-0.363397	0.106276	0.257122	0.363397
EXOC4	7.19105	7.86568	7.58444	0.176192	0.67687	No	No	No	0.393384	0.674629	-0.281245	0.393384	0.674629	0.281245
F10	7.81956	8.04011	7.92224	0.098411	0.596938	No	Yes	No	0.102675	0.220552	-0.117877	0.102675	0.220552	0.117877
F11	7.8427	8.0154	7.89943	0.610152	0.881755	No	No	No	0.056728	0.172698	-0.11597	0.056728	0.172698	0.11597
F12	7.69408	7.96293	7.76536	0.823729	0.961364	No	No	No	0.0712771	0.268841	-0.197564	0.0712771	0.268841	0.197564
F13A1	7.85201	7.91259	7.78652	0.54459	0.856847	No	No	No	-0.0654893	0.0605833	-0.126073	0.0654893	0.0605833	0.126073
F13B	7.88424	7.92696	7.92565	0.702385	0.929919	No	No	No	0.0414141	0.0427163	-0.00130212	0.0414141	0.0427163	0.00130212
F2	7.84045	7.22532	7.92524	0.353498	0.787165	No	No	No	0.0847893	-0.615129	0.699919	0.0847893	0.615129	0.699919
F5	7.875	7.58908	7.84452	0.424489	0.817642	No	No	No	-0.0304792	-0.285913	0.255434	0.0304792	0.285913	0.255434
F7	7.89292	7.97262	7.73121	0.26152	0.756333	No	No	No	-0.161708	0.0796969	-0.241405	0.161708	0.0796969	0.241405
F9	7.67358	8.09949	7.8558	0.079427	0.563322	No	Yes	No	0.182223	0.425912	-0.243689	0.182223	0.425912	0.243689
FAT4	7.81519	7.90302	7.84411	0.94927	0.992321	No	No	No	0.0289236	0.0878268	-0.0589032	0.0289236	0.0878268	0.0589032
FBLN1	7.95315	7.82496	7.90932	0.632729	0.886589	No	No	No	-0.0438348	-0.128186	0.0843514	0.0438348	0.128186	0.0843514
FBLN1	7.7791	7.90031	7.856	0.632729	0.886589	No	No	No	0.076898	0.121213	-0.0443154	0.076898	0.121213	0.0443154
FBLN5	7.84362	7.82182	7.88443	0.566068	0.866967	No	No	No	0.0408115	-0.0218044	0.0626159	0.0408115	0.0218044	0.0626159
FCGBP	7.70625	8.13622	7.61981	0.974622	0.996232	No	No	No	-0.0864361	0.429972	-0.516408	0.0864361	0.429972	0.516408
FCGR2A	7.95751	7.84871	7.73837	0.234762	0.751565	No	No	No	-0.21914	-0.108805	-0.110336	0.21914	0.108805	0.110336
FCGR3A	7.68574	7.81838	7.56275	0.424489	0.817642	No	No	No	-0.122982	0.132648	-0.25563	0.122982	0.132648	0.25563
FCN2	8.04665	7.61413	7.85646	0.120677	0.631255	No	No	No	-0.19019	-0.43252	0.242331	0.19019	0.43252	0.242331
FCN3	7.96464	7.668	7.84118	0.275627	0.756333	No	No	No	-0.123466	-0.296638	0.173172	0.123466	0.296638	0.173172
FERMT3	7.91603	7.61688	7.30999	0.165859	0.67687	No	No	No	-0.606033	-0.299145	-0.306888	0.606033	0.299145	0.306888
FETUB	7.66231	7.8011	7.77068	0.176192	0.67687	No	No	No	0.108365	0.13879	-0.0304243	0.108365	0.13879	0.0304243
FGA	7.83139	7.79996	7.79855	0.523511	0.843841	No	No	No	-0.0328387	-0.0314289	-0.00140981	0.0328387	0.0314289	0.00140981
FGB	7.79729	8.02649	7.82089	0.702385	0.929919	No	No	No	0.0236	0.2292	-0.2056	0.0236	0.2292	0.2056
FGG	7.69493	7.61528	7.82039	0.726184	0.929919	No	No	No	0.125456	-0.0796558	0.205112	0.125456	0.0796558	0.205112
FGG	7.80992	8.02846	7.83445	0.678863	0.925905	No	No	No	0.0245317	0.218538	-0.194006	0.0245317	0.218538	0.194006
FGL1	8.0323	7.67353	7.63163	0.04616	0.563322	Yes	Yes	No	-0.400674	-0.358766	-0.0419076	0.400674	0.358766	0.0419076
FLNA	7.65023	7.93019	7.61219	0.974622	0.996232	No	No	No	-0.0380386	0.279959	-0.317997	0.0380386	0.279959	0.317997
FN1	7.89339	7.9349	7.91092	0.898736	0.981794	No	No	No	0.0175313	0.0415182	-0.023987	0.0175313	0.0415182	0.023987
FTL	7.64097	7.96635	7.10537	0.030118	0.563322	Yes	Yes	No	-0.535592	0.325389	-0.860981	0.535592	0.325389	0.860981
FUCA1	7.90346	7.24371	7.63673	0.05869	0.563322	No	Yes	No	-0.266728	-0.659751	0.393024	0.266728	0.659751	0.393024
GAPDH	8.00873	7.72182	7.61841	0.12888	0.631255	No	No	No	-0.390322	-0.286908	-0.103414	0.390322	0.286908	0.103414
GC	7.86073	7.97197	7.94029	0.305309	0.77761	No	No	No	0.0795516	0.111234	-0.0316828	0.0795516	0.111234	0.0316828
GNPTG	7.97819	7.76906	7.76928	0.054245	0.563322	No	Yes	No	-0.208914	-0.20913	0.000215931	0.208914	0.20913	0.000215931
GOLM1	7.86606	7.66609	7.70494	0.26152	0.756333	No	No	No	-0.161119	-0.199964	0.0388449	0.161119	0.199964	0.0388449
GP5	7.72734	7.38456	7.63694	0.799034	0.95182	No	No	No	-0.0903991	-0.342782	0.252383	0.0903991	0.342782	0.252383
GPLD1	7.87883	7.90937	7.9301	0.424489	0.817642	No	No	No	0.0512644	0.0305382	0.0207262	0.0512644	0.0305382	0.0207262
GPX3	7.91378	7.81044	8.013	0.370531	0.787165	No	No	No	0.0992193	-0.103339	0.202558	0.0992193	0.103339	0.202558
GSN	7.97046	7.79448	7.95976	0.898736	0.981794	No	No	No	-0.0107015	-0.175986	0.165285	0.0107015	0.175986	0.165285
GSN	8.03779	7.99342	7.66273	0.275627	0.756333	No	No	No	-0.375065	-0.0443691	-0.330696	0.375065	0.0443691	0.330696
GSS	7.83992	7.53896	7.86199	0.898736	0.981794	No	No	No	0.0220729	-0.300958	0.323031	0.0220729	0.300958	0.323031
HABP2	7.84266	7.95224	7.88273	0.26152	0.756333	No	No	No	0.0400721	0.109586	-0.0695135	0.0400721	0.109586	0.0695135
HAMP	7.65874	7.87719	7.65089	0.443407	0.817642	No	No	No	-0.00785083	0.218455	-0.226306	0.00785083	0.218455	0.226306
HBA1	7.7315	7.48078	7.70283	0.923966	0.990577	No	No	No	-0.0286684	-0.250719	0.222051	0.0286684	0.250719	0.222051
HBB	7.76202	7.86474	7.79092	0.726184	0.929919	No	No	No	0.0289007	0.102724	-0.0738232	0.0289007	0.102724	0.0738232
HBD	7.74475	7.01812	7.76506	0.678863	0.925905	No	No	No	0.0203119	-0.726636	0.746947	0.0203119	0.726636	0.746947
hCG_2002594	7.92013	7.88685	7.88216	0.799034	0.95182	No	No	No	-0.0379731	-0.0332752	-0.00469785	0.0379731	0.0332752	0.00469785
HEG1	7.88881	7.83947	7.64466	0.146517	0.631255	No	No	No	-0.244159	-0.0493415	-0.194817	0.244159	0.0493415	0.194817
HGFAC	7.83262	8.03711	7.87295	0.848594	0.970724	No	No	No	0.0403294	0.204498	-0.164168	0.0403294	0.204498	0.164168
HLA-C	7.66698	7.74604	7.74717	0.443407	0.817642	No	No	No	0.0801967	0.0790669	0.00112973	0.0801967	0.0790669	0.00112973
HP	7.61907	7.92935	7.6062	0.823729	0.961364	No	No	No	-0.0128672	0.310279	-0.323146	0.0128672	0.310279	0.323146
HPR	7.80768	7.97951	7.81816	0.923966	0.990577	No	No	No	0.0104844	0.171837	-0.161353	0.0104844	0.171837	0.161353
HPX	7.8924	7.96076	7.92434	0.678863	0.925905	No	No	No	0.0319456	0.0683608	-0.0364152	0.0319456	0.0683608	0.0364152
HRG	7.79974	7.85627	7.95547	0.054245	0.563322	No	Yes	No	0.155732	0.0565319	0.0992002	0.155732	0.0565319	0.0992002
HRNR	7.55615	8.02685	7.8714	0.120677	0.631255	No	No	No	0.315252	0.470706	-0.155454	0.315252	0.470706	0.155454
HROB	7.81151	7.66342	7.96142	0.482591	0.827043	No	No	No	0.149912	-0.148087	0.298	0.149912	0.148087	0.298
HSP90AB4P	7.8327	7.07952	7.85388	0.632729	0.886589	No	No	No	0.021172	-0.753184	0.774356	0.021172	0.753184	0.774356
HSPA5	7.95711	7.87074	7.73579	0.039073	0.563322	Yes	Yes	No	-0.221326	-0.086377	-0.134949	0.221326	0.086377	0.134949
HSPA8	7.6272	7.99433	7.52747	0.566068	0.866967	No	No	No	-0.0997324	0.367131	-0.466863	0.0997324	0.367131	0.466863
HSPA9	8.03561	7.49425	7.8456	0.443407	0.817642	No	No	No	-0.19001	-0.541355	0.351345	0.19001	0.541355	0.351345
HSPG2	7.80011	7.70066	7.91246	0.587927	0.874304	No	No	No	0.112354	-0.0994458	0.2118	0.112354	0.0994458	0.2118
HYOU1	7.81166	7.8122	7.8254	0.873604	0.977504	No	No	No	0.0137457	0.000543353	0.0132024	0.0137457	0.000543353	0.0132024
ICAM1	7.6024	7.96903	7.29262	0.305309	0.77761	No	No	No	-0.309786	0.366625	-0.676411	0.309786	0.366625	0.676411
ICOSLG	7.88234	7.68989	7.6652	0.353498	0.787165	No	No	No	-0.21714	-0.192444	-0.0246959	0.21714	0.192444	0.0246959
IGF1	7.85196	7.87114	7.78637	0.774529	0.95182	No	No	No	-0.0655847	0.0191848	-0.0847695	0.0655847	0.0191848	0.0847695
IGF2	7.70602	7.98226	7.86362	0.726184	0.929919	No	No	No	0.157601	0.276243	-0.118643	0.157601	0.276243	0.118643
IGF2BP2	8.24543	8.03076	7.85261	0.054245	0.563322	No	Yes	No	-0.392827	-0.214674	-0.178154	0.392827	0.214674	0.178154
IGFALS	7.84592	7.71167	7.8333	0.702385	0.929919	No	No	No	-0.0126265	-0.134248	0.121622	0.0126265	0.134248	0.121622
IGFBP2	7.74687	7.82925	7.67529	0.566068	0.866967	No	No	No	-0.0715832	0.0823791	-0.153962	0.0715832	0.0823791	0.153962
IGFBP3	7.89096	8.10615	7.8754	0.898736	0.981794	No	No	No	-0.0155656	0.215184	-0.230749	0.0155656	0.215184	0.230749
IGFBP4	7.83269	7.84657	7.72933	0.353498	0.787165	No	No	No	-0.103364	0.0138797	-0.117243	0.103364	0.0138797	0.117243
IGFBP5	7.76075	7.74522	7.83946	0.750238	0.944972	No	No	No	0.0787051	-0.0155308	0.0942359	0.0787051	0.0155308	0.0942359
IGFBP6	7.55014	7.83446	7.92135	0.12888	0.631255	No	No	No	0.371218	0.284321	0.0868968	0.371218	0.284321	0.0868968
IGHA1	7.72329	7.63221	7.88625	0.353498	0.787165	No	No	No	0.162964	-0.0910806	0.254045	0.162964	0.0910806	0.254045
IGHA2	7.40688	7.87245	7.46953	0.974622	0.996232	No	No	No	0.0626459	0.465571	-0.402925	0.0626459	0.465571	0.402925
IGHA2	7.55039	7.94161	7.77006	0.443407	0.817642	No	No	No	0.219677	0.39122	-0.171543	0.219677	0.39122	0.171543
IGHD	7.58357	7.87772	7.72903	0.974622	0.996232	No	No	No	0.145457	0.294148	-0.148691	0.145457	0.294148	0.148691
IGHG1	7.85617	7.94193	7.9849	0.165859	0.67687	No	No	No	0.128732	0.0857642	0.042968	0.128732	0.0857642	0.042968
IGHG2	7.9883	7.81307	7.95698	0.799034	0.95182	No	No	No	-0.0313154	-0.175226	0.143911	0.0313154	0.175226	0.143911
IGHG3	7.72173	7.5701	7.96629	0.370531	0.787165	No	No	No	0.24457	-0.151623	0.396193	0.24457	0.151623	0.396193
IGHG4	7.8484	7.94383	7.83712	0.974622	0.996232	No	No	No	-0.0112786	0.0954267	-0.106705	0.0112786	0.0954267	0.106705
IGHM	7.68358	7.99746	7.93967	0.523511	0.843841	No	No	No	0.256085	0.313876	-0.0577911	0.256085	0.313876	0.0577911
IGHV1-18	7.60679	7.32172	7.70633	0.370531	0.787165	No	No	No	0.0995356	-0.285067	0.384602	0.0995356	0.285067	0.384602
IGHV1-2	8.03516	7.99541	7.9269	0.523511	0.843841	No	No	No	-0.108261	-0.0397534	-0.0685074	0.108261	0.0397534	0.0685074
IGHV1-24	7.79492	7.29224	7.66066	0.482591	0.827043	No	No	No	-0.134262	-0.502682	0.368421	0.134262	0.502682	0.368421
IGHV1-3	7.44899	7.76983	7.77658	0.063419	0.563322	No	Yes	No	0.327584	0.320842	0.00674232	0.327584	0.320842	0.00674232
IGHV1-45	7.81389	7.83441	7.83572	>0.999999	>0.999999	No	No	No	0.0218229	0.0205183	0.00130455	0.0218229	0.0205183	0.00130455
IGHV1-46	7.74505	7.77227	7.72756	0.974622	0.996232	No	No	No	-0.0174888	0.0272231	-0.0447119	0.0174888	0.0272231	0.0447119
IGHV1-69	7.91753	7.86064	7.91853	>0.999999	>0.999999	No	No	No	0.000998245	-0.0568895	0.0578877	0.000998245	0.0568895	0.0578877
IGHV1OR15-1	7.80195	7.81708	7.69951	0.94927	0.992321	No	No	No	-0.102437	0.0151295	-0.117566	0.102437	0.0151295	0.117566
IGHV2-26	7.9912	7.95496	7.90774	0.370531	0.787165	No	No	No	-0.0834633	-0.0362431	-0.0472202	0.0834633	0.0362431	0.0472202
IGHV2-70	7.69285	7.91383	7.90995	0.098411	0.596938	No	Yes	No	0.217098	0.220979	-0.00388095	0.217098	0.220979	0.00388095
IGHV3-13	7.84667	7.67482	7.63454	0.209928	0.716864	No	No	No	-0.212124	-0.17185	-0.0402747	0.212124	0.17185	0.0402747
IGHV3-15	7.91748	7.61744	7.93278	0.750238	0.944972	No	No	No	0.0153079	-0.300036	0.315344	0.0153079	0.300036	0.315344
IGHV3-20	7.63713	8.18204	7.22513	0.137489	0.631255	No	No	No	-0.412	0.544915	-0.956915	0.412	0.544915	0.956915
IGHV3-35	7.91428	7.9126	7.82905	0.443407	0.817642	No	No	No	-0.0852315	-0.00168078	-0.0835507	0.0852315	0.00168078	0.0835507
IGHV3-38	7.86944	7.80311	7.67758	0.234762	0.751565	No	No	No	-0.191861	-0.0663276	-0.125533	0.191861	0.0663276	0.125533
IGHV3-38-3	7.63913	8.03099	7.57404	0.566068	0.866967	No	No	No	-0.0650811	0.391862	-0.456943	0.0650811	0.391862	0.456943
IGHV3-43	7.67163	7.84006	8.02271	0.073776	0.563322	No	Yes	No	0.351075	0.168429	0.182646	0.351075	0.168429	0.182646
IGHV3-49	7.96205	7.7043	7.88913	0.632729	0.886589	No	No	No	-0.0729233	-0.25775	0.184827	0.0729233	0.25775	0.184827
IGHV3-64	7.3142	7.72476	7.68367	0.336947	0.787165	No	No	No	0.369467	0.410555	-0.0410883	0.369467	0.410555	0.0410883
IGHV3-64D	7.87596	7.64521	7.98406	0.320883	0.787165	No	No	No	0.108106	-0.23075	0.338855	0.108106	0.23075	0.338855
IGHV3-7	7.88662	7.78055	8.0845	0.587927	0.874304	No	No	No	0.197881	-0.106077	0.303958	0.197881	0.106077	0.303958
IGHV3-72	7.67549	7.75322	7.6452	0.702385	0.929919	No	No	No	-0.0302886	0.0777313	-0.10802	0.0302886	0.0777313	0.10802
IGHV3-74	7.8563	7.72218	7.83899	0.94927	0.992321	No	No	No	-0.017317	-0.134123	0.116806	0.017317	0.134123	0.116806
IGHV3-9	7.7331	7.59624	7.94673	0.247899	0.756333	No	No	No	0.213625	-0.136859	0.350484	0.213625	0.136859	0.350484
IGHV3OR15-7	7.67848	7.51851	7.98774	0.091733	0.579297	No	Yes	No	0.309251	-0.159972	0.469224	0.309251	0.159972	0.469224
IGHV3OR16-12	7.8373	7.95849	7.81568	0.873604	0.977504	No	No	No	-0.0216193	0.121186	-0.142805	0.0216193	0.121186	0.142805
IGHV4-28	7.96854	7.09136	7.90843	0.726184	0.929919	No	No	No	-0.0601105	-0.877177	0.817066	0.0601105	0.877177	0.817066
IGHV4-34	7.73174	7.9657	7.88618	0.05869	0.563322	No	Yes	No	0.154442	0.233962	-0.07952	0.154442	0.233962	0.07952
IGHV4-4	7.90979	6.69829	7.66736	0.305309	0.77761	No	No	No	-0.242428	-1.21149	0.969066	0.242428	1.21149	0.969066
IGHV5-51	7.91852	7.90154	7.77659	0.137489	0.631255	No	No	No	-0.141929	-0.0169814	-0.124948	0.141929	0.0169814	0.124948
IGHV6-1	7.92945	7.41325	7.75964	0.247899	0.756333	No	No	No	-0.169811	-0.516208	0.346397	0.169811	0.516208	0.346397
IGKC	7.93017	7.92652	8.02226	0.462778	0.82054	No	No	No	0.0920907	-0.00365273	0.0957434	0.0920907	0.00365273	0.0957434
IGKJ1	7.68656	7.97005	8.02065	0.05869	0.563322	No	Yes	No	0.334092	0.283491	0.0506011	0.334092	0.283491	0.0506011
IGKJ4	7.81041	7.63633	7.92226	0.305309	0.77761	No	No	No	0.111854	-0.174081	0.285935	0.111854	0.174081	0.285935
IGKV1-16	7.82551	7.80267	8.00942	0.462778	0.82054	No	No	No	0.183907	-0.0228385	0.206745	0.183907	0.0228385	0.206745
IGKV1-17	7.91054	7.60987	7.91239	0.873604	0.977504	No	No	No	0.00184426	-0.300671	0.302516	0.00184426	0.300671	0.302516
IGKV1-27	7.87695	7.80045	8.16622	0.443407	0.817642	No	No	No	0.289271	-0.0764964	0.365768	0.289271	0.0764964	0.365768
IGKV1-5	7.92517	7.61632	7.8294	0.320883	0.787165	No	No	No	-0.0957676	-0.308848	0.21308	0.0957676	0.308848	0.21308
IGKV1-8	7.7289	7.59913	7.66531	0.370531	0.787165	No	No	No	-0.0635908	-0.129774	0.0661832	0.0635908	0.129774	0.0661832
IGKV1D-13	6.96287	8.05851	6.69337	0.54459	0.856847	No	No	No	-0.269503	1.09564	-1.36515	0.269503	1.09564	1.36515
IGKV1D-16	7.64742	7.84257	7.74865	0.462778	0.82054	No	No	No	0.101231	0.19515	-0.0939185	0.101231	0.19515	0.0939185
IGKV1D-33	8.0187	7.72638	7.783	0.079427	0.563322	No	Yes	No	-0.235709	-0.292322	0.0566129	0.235709	0.292322	0.0566129
IGKV1D-39	8.13371	7.96242	7.73938	0.137489	0.631255	No	No	No	-0.394321	-0.171288	-0.223033	0.394321	0.171288	0.223033
IGKV2-30	7.79246	7.88924	7.74383	0.848594	0.970724	No	No	No	-0.0486295	0.0967792	-0.145409	0.0486295	0.0967792	0.145409
IGKV2-40	7.7316	8.1222	8.0185	0.336947	0.787165	No	No	No	0.286904	0.3906	-0.103696	0.286904	0.3906	0.103696
IGKV2D-24	7.90642	7.72905	7.97936	0.774529	0.95182	No	No	No	0.0729459	-0.177366	0.250312	0.0729459	0.177366	0.250312
IGKV3-11	7.98887	7.64431	7.78823	0.120677	0.631255	No	No	No	-0.200638	-0.34456	0.143922	0.200638	0.34456	0.143922
IGKV3-20	7.95099	7.80211	7.83785	0.275627	0.756333	No	No	No	-0.113132	-0.148872	0.0357406	0.113132	0.148872	0.0357406
IGKV3-7	7.61659	7.82434	7.65691	0.898736	0.981794	No	No	No	0.0403202	0.207744	-0.167424	0.0403202	0.207744	0.167424
IGKV3D-15	7.95502	7.86993	7.81576	0.370531	0.787165	No	No	No	-0.139261	-0.0850958	-0.0541647	0.139261	0.0850958	0.0541647
IGKV3D-20	7.90352	7.67364	7.70504	0.015583	0.552599	Yes	Yes	No	-0.198484	-0.229883	0.0313996	0.198484	0.229883	0.0313996
IGKV3D-7	7.83719	7.79039	7.61889	0.198219	0.702914	No	No	No	-0.218302	-0.0468088	-0.171493	0.218302	0.0468088	0.171493
IGKV4-1	7.75981	7.44216	7.85565	0.923966	0.990577	No	No	No	0.0958342	-0.317653	0.413487	0.0958342	0.317653	0.413487
IGKV6-21	7.86413	7.08945	7.57988	0.176192	0.67687	No	No	No	-0.284255	-0.774682	0.490427	0.284255	0.774682	0.490427
IGKV6D-21	7.94127	7.85913	7.70765	0.50284	0.836857	No	No	No	-0.233619	-0.0821386	-0.15148	0.233619	0.0821386	0.15148
IGLC2	7.91582	7.42442	7.97445	0.566068	0.866967	No	No	No	0.0586271	-0.491401	0.550028	0.0586271	0.491401	0.550028
IGLC7	7.75438	7.72672	7.7316	0.873604	0.977504	No	No	No	-0.0227812	-0.0276593	0.00487812	0.0227812	0.0276593	0.00487812
IGLL1	7.70525	7.89662	7.59992	0.523511	0.843841	No	No	No	-0.105329	0.191368	-0.296697	0.105329	0.191368	0.296697
IGLL5	7.86536	7.63538	7.97335	0.247899	0.756333	No	No	No	0.107993	-0.229979	0.337973	0.107993	0.229979	0.337973
IGLV1-36	7.5811	7.6946	7.60871	0.94927	0.992321	No	No	No	0.0276095	0.113502	-0.0858923	0.0276095	0.113502	0.0858923
IGLV1-40	7.51149	7.91317	7.71335	0.176192	0.67687	No	No	No	0.201864	0.401687	-0.199822	0.201864	0.401687	0.199822
IGLV1-44	7.72594	7.80695	7.70977	>0.999999	>0.999999	No	No	No	-0.0161641	0.0810167	-0.0971808	0.0161641	0.0810167	0.0971808
IGLV1-47	7.98154	7.85668	7.83547	0.04616	0.563322	Yes	Yes	No	-0.146067	-0.124859	-0.0212077	0.146067	0.124859	0.0212077
IGLV1-51	7.98915	7.84513	7.87996	0.462778	0.82054	No	No	No	-0.109192	-0.144019	0.0348268	0.109192	0.144019	0.0348268
IGLV10-54	7.95079	7.75238	7.62856	0.406033	0.810308	No	No	No	-0.322234	-0.198409	-0.123824	0.322234	0.198409	0.123824
IGLV2-11	7.64311	8.10085	7.94421	0.155971	0.659655	No	No	No	0.301098	0.457739	-0.156641	0.301098	0.457739	0.156641
IGLV2-14	7.53171	7.84315	7.3449	0.320883	0.787165	No	No	No	-0.186806	0.311446	-0.498251	0.186806	0.311446	0.498251
IGLV2-18	7.7711	7.79664	7.61448	0.923966	0.990577	No	No	No	-0.156618	0.0255402	-0.182158	0.156618	0.0255402	0.182158
IGLV2-23	7.84733	7.34439	8.05899	0.091733	0.579297	No	Yes	No	0.211657	-0.502938	0.714595	0.211657	0.502938	0.714595
IGLV2-8	7.93328	7.75199	7.94304	0.726184	0.929919	No	No	No	0.00975818	-0.181295	0.191054	0.00975818	0.181295	0.191054
IGLV3-10	7.76755	8.01082	8.01137	0.353498	0.787165	No	No	No	0.243823	0.243268	0.000554462	0.243823	0.243268	0.000554462
IGLV3-16	7.43396	7.48006	8.03389	0.002851	0.187791	Yes	Yes	No	0.599927	0.0461016	0.553825	0.599927	0.0461016	0.553825
IGLV3-19	7.35966	7.85884	7.6513	0.04616	0.563322	Yes	Yes	No	0.291642	0.49918	-0.207538	0.291642	0.49918	0.207538
IGLV3-21	7.70661	8.02605	7.92591	0.234762	0.751565	No	No	No	0.219297	0.31944	-0.100143	0.219297	0.31944	0.100143
IGLV3-27	7.43483	7.68177	7.72939	0.610152	0.881755	No	No	No	0.294561	0.246944	0.0476174	0.294561	0.246944	0.0476174
IGLV4-60	7.5236	7.86585	7.49947	0.702385	0.929919	No	No	No	-0.0241328	0.342247	-0.36638	0.0241328	0.342247	0.36638
IGLV4-69	7.99639	7.64269	7.91313	0.336947	0.787165	No	No	No	-0.0832562	-0.353696	0.27044	0.0832562	0.353696	0.27044
IGLV5-39	7.87553	7.5637	7.65566	0.406033	0.810308	No	No	No	-0.219878	-0.311832	0.0919547	0.219878	0.311832	0.0919547
IGLV6-57	8.06387	7.62898	7.81895	0.176192	0.67687	No	No	No	-0.244916	-0.434891	0.189974	0.244916	0.434891	0.189974
IGLV7-43	7.91649	7.84021	7.66208	0.234762	0.751565	No	No	No	-0.254418	-0.0762866	-0.178131	0.254418	0.0762866	0.178131
IGLV7-46	7.71857	7.21864	7.56868	0.305309	0.77761	No	No	No	-0.149888	-0.499927	0.350039	0.149888	0.499927	0.350039
IGLV8-61	7.80241	7.8914	7.78898	0.799034	0.95182	No	No	No	-0.0134295	0.0889965	-0.102426	0.0134295	0.0889965	0.102426
IGLV9-49	7.8389	8.19938	7.45641	0.091733	0.579297	No	Yes	No	-0.382492	0.360484	-0.742977	0.382492	0.360484	0.742977
IL1RAP	7.75839	7.98609	7.72368	0.610152	0.881755	No	No	No	-0.0347195	0.227695	-0.262414	0.0347195	0.227695	0.262414
IL6ST	7.92375	8.01355	7.7232	0.370531	0.787165	No	No	No	-0.200554	0.0898023	-0.290357	0.200554	0.0898023	0.290357
INHBC	8.03742	7.64828	7.87383	0.12888	0.631255	No	No	No	-0.163594	-0.389148	0.225554	0.163594	0.389148	0.225554
INTS10	7.74901	8.26565	7.95696	0.462778	0.82054	No	No	No	0.207948	0.516644	-0.308696	0.207948	0.516644	0.308696
ITGA2B	7.65851	8.04983	7.67084	0.702385	0.929919	No	No	No	0.012332	0.391324	-0.378992	0.012332	0.391324	0.378992
ITGB1	7.73539	8.03302	7.89469	0.073776	0.563322	No	Yes	No	0.159296	0.297623	-0.138326	0.159296	0.297623	0.138326
ITGB3	7.42013	8.08771	7.37366	0.774529	0.95182	No	No	No	-0.0464711	0.667584	-0.714055	0.0464711	0.667584	0.714055
ITIH1	7.84863	7.9706	7.91099	0.146517	0.631255	No	No	No	0.0623572	0.121964	-0.0596068	0.0623572	0.121964	0.0596068
ITIH2	7.9406	7.97902	8.00709	0.146517	0.631255	No	No	No	0.0664813	0.0384162	0.0280651	0.0664813	0.0384162	0.0280651
ITIH3	7.84425	7.78342	7.7777	0.566068	0.866967	No	No	No	-0.0665516	-0.0608317	-0.00571991	0.0665516	0.0608317	0.00571991
ITIH4	7.94693	7.9529	7.92152	0.610152	0.881755	No	No	No	-0.0254086	0.00597518	-0.0313838	0.0254086	0.00597518	0.0313838
ITIH4	7.96296	7.89617	7.88888	0.222107	0.741968	No	No	No	-0.0740848	-0.0667914	-0.00729345	0.0740848	0.0667914	0.00729345
JCHAIN	7.71332	7.90383	7.90316	0.26152	0.756333	No	No	No	0.189841	0.190512	-0.000670111	0.189841	0.190512	0.000670111
KCNT1	7.78037	8.12377	7.3648	0.079427	0.563322	No	Yes	No	-0.415572	0.343405	-0.758978	0.415572	0.343405	0.758978
KLKB1	7.86371	7.96336	7.96699	0.112872	0.631255	No	No	No	0.103275	0.0996463	0.0036289	0.103275	0.0996463	0.0036289
KNG1	7.84322	7.98793	7.9536	0.26152	0.756333	No	No	No	0.110373	0.144711	-0.0343378	0.110373	0.144711	0.0343378
KRT1	7.7763	7.95253	7.7052	0.222107	0.741968	No	No	No	-0.0710913	0.176238	-0.247329	0.0710913	0.176238	0.247329
KRT10	8.00823	7.95271	7.87033	0.176192	0.67687	No	No	No	-0.137902	-0.0555249	-0.082377	0.137902	0.0555249	0.082377
KRT16	8.33713	7.73349	8.33426	0.848594	0.970724	No	No	No	-0.0028698	-0.603638	0.600769	0.0028698	0.603638	0.600769
KRT2	7.70357	7.8226	7.66321	0.823729	0.961364	No	No	No	-0.0403549	0.119031	-0.159385	0.0403549	0.119031	0.159385
KRT9	7.72665	7.80727	7.88084	0.587927	0.874304	No	No	No	0.154189	0.0806272	0.0735615	0.154189	0.0806272	0.0735615
LAMP2	7.75438	7.94497	7.73548	>0.999999	>0.999999	No	No	No	-0.0189018	0.190592	-0.209494	0.0189018	0.190592	0.209494
LBP	7.79063	7.73923	7.52835	0.105453	0.615368	No	No	No	-0.262283	-0.0514011	-0.210882	0.262283	0.0514011	0.210882
LCAT	8.02086	7.82162	7.90257	0.186976	0.689569	No	No	No	-0.118296	-0.199239	0.0809428	0.118296	0.199239	0.0809428
LCN2	7.79032	7.85691	7.85392	0.632729	0.886589	No	No	No	0.0636007	0.0665961	-0.00299544	0.0636007	0.0665961	0.00299544
LCP1	7.95705	7.87422	7.86963	0.137489	0.631255	No	No	No	-0.0874159	-0.0828317	-0.00458414	0.0874159	0.0828317	0.00458414
LDHC	8.28255	7.77615	8.09875	0.098411	0.596938	No	Yes	No	-0.183798	-0.506402	0.322604	0.183798	0.506402	0.322604
LGALS3BP	7.85969	7.44211	7.67916	0.186976	0.689569	No	No	No	-0.180532	-0.417584	0.237052	0.180532	0.417584	0.237052
LILRA3	7.45225	7.98455	7.77447	0.137489	0.631255	No	No	No	0.322221	0.532304	-0.210083	0.322221	0.532304	0.210083
LPA	7.26833	7.67119	7.48081	0.482591	0.827043	No	No	No	0.212482	0.402861	-0.190379	0.212482	0.402861	0.190379
LRG1	7.84642	8.0461	7.78268	0.566068	0.866967	No	No	No	-0.0637395	0.199679	-0.263418	0.0637395	0.199679	0.263418
LTF	7.77808	7.55487	7.63392	0.406033	0.810308	No	No	No	-0.144165	-0.223216	0.079051	0.144165	0.223216	0.079051
LUM	7.96277	7.45847	7.9433	0.898736	0.981794	No	No	No	-0.0194694	-0.50429	0.484821	0.0194694	0.50429	0.484821
LYVE1	7.88743	7.82612	7.96497	0.632729	0.886589	No	No	No	0.0775451	-0.061312	0.138857	0.0775451	0.061312	0.138857
LYZ	7.74012	7.82187	7.67935	0.424489	0.817642	No	No	No	-0.0607674	0.0817546	-0.142522	0.0607674	0.0817546	0.142522
MAN1A1	7.84258	7.72063	7.60006	0.198219	0.702914	No	No	No	-0.242526	-0.121951	-0.120575	0.242526	0.121951	0.120575
MAN2A1	7.99299	7.9207	7.675	0.039073	0.563322	Yes	Yes	No	-0.317996	-0.0722998	-0.245696	0.317996	0.0722998	0.245696
MAPK8IP1	7.93073	8.31732	7.84564	0.186976	0.689569	No	No	No	-0.0850906	0.386588	-0.471679	0.0850906	0.386588	0.471679
MASP1	8.01872	7.92357	7.94739	0.146517	0.631255	No	No	No	-0.0713261	-0.0951512	0.0238251	0.0713261	0.0951512	0.0238251
MASP2	8.04267	7.90032	7.74976	0.001918	0.16864	Yes	Yes	No	-0.292914	-0.142349	-0.150565	0.292914	0.142349	0.150565
MBL2	7.59951	7.80152	7.96107	0.068444	0.563322	No	Yes	No	0.361553	0.202009	0.159544	0.361553	0.202009	0.159544
MCAM	7.64541	7.6517	7.90151	0.105453	0.615368	No	No	No	0.256099	0.00628555	0.249813	0.256099	0.00628555	0.249813
MEGF8	7.78179	7.70632	7.81408	0.898736	0.981794	No	No	No	0.0322935	-0.0754632	0.107757	0.0322935	0.0754632	0.107757
MGP	7.95847	7.50652	7.75083	0.112872	0.631255	No	No	No	-0.207642	-0.451944	0.244302	0.207642	0.451944	0.244302
MINPP1	7.37602	7.69797	7.63301	0.079427	0.563322	No	Yes	No	0.256992	0.321949	-0.0649576	0.256992	0.321949	0.0649576
MMP2	7.62491	7.96594	8.15125	0.005929	0.273305	Yes	Yes	No	0.526337	0.341029	0.185308	0.526337	0.341029	0.185308
MMRN1	7.76684	7.57528	7.7848	0.774529	0.95182	No	No	No	0.017952	-0.191562	0.209514	0.017952	0.191562	0.209514
MMRN2	7.93227	7.50564	7.8722	0.702385	0.929919	No	No	No	-0.0600723	-0.426633	0.366561	0.0600723	0.426633	0.366561
MRC2	7.74003	7.77835	7.97123	0.353498	0.787165	No	No	No	0.231191	0.0383116	0.192879	0.231191	0.0383116	0.192879
MST1	7.5005	8.01536	7.64727	0.186976	0.689569	No	No	No	0.14677	0.514862	-0.368092	0.14677	0.514862	0.368092
MYH9	7.86024	7.66741	7.66842	0.655639	0.907656	No	No	No	-0.191813	-0.192826	0.00101319	0.191813	0.192826	0.00101319
NCAM1	7.91217	7.80727	7.79334	0.50284	0.836857	No	No	No	-0.118831	-0.104909	-0.013922	0.118831	0.104909	0.013922
NKPD1	7.59859	7.52185	7.29052	0.388045	0.802191	No	No	No	-0.308068	-0.0767329	-0.231335	0.308068	0.0767329	0.231335
no gene mapped	7.94521	7.39804	7.62531	0.05869	0.563322	No	Yes	No	-0.3199	-0.547168	0.227268	0.3199	0.547168	0.227268
no gene mapped	8.20734	7.30599	7.92236	0.079427	0.563322	No	Yes	No	-0.284977	-0.901351	0.616373	0.284977	0.901351	0.616373
no gene mapped	7.74177	7.97333	7.8553	0.353498	0.787165	No	No	No	0.113524	0.23156	-0.118036	0.113524	0.23156	0.118036
no gene mapped	7.82063	7.63854	7.95723	0.353498	0.787165	No	No	No	0.136608	-0.182082	0.318689	0.136608	0.182082	0.318689
no gene mapped	7.89166	7.99365	7.95627	0.462778	0.82054	No	No	No	0.0646117	0.101989	-0.0373772	0.0646117	0.101989	0.0373772
OAF	7.7989	7.80168	7.65763	0.290223	0.773369	No	No	No	-0.141264	0.00278329	-0.144048	0.141264	0.00278329	0.144048
OR5AC2	8.15152	8.1098	7.8542	0.146517	0.631255	No	No	No	-0.297327	-0.0417222	-0.255604	0.297327	0.0417222	0.255604
OR6T1	8.43738	8.18592	7.59466	0.000362	0.144643	Yes	Yes	No	-0.842724	-0.25146	-0.591263	0.842724	0.25146	0.591263
ORM1	7.82482	7.8342	7.7946	0.54459	0.856847	No	No	No	-0.0302165	0.00938234	-0.0395988	0.0302165	0.00938234	0.0395988
ORM2	7.90409	7.93579	7.91298	0.799034	0.95182	No	No	No	0.00889311	0.0317041	-0.022811	0.00889311	0.0317041	0.022811
P4HB	7.94459	7.83321	7.58521	0.018957	0.563322	Yes	Yes	No	-0.359383	-0.111377	-0.248006	0.359383	0.111377	0.248006
PCOLCE	7.65557	7.92385	7.6309	0.823729	0.961364	No	No	No	-0.0246642	0.268283	-0.292948	0.0246642	0.268283	0.292948
PCSK2	7.51327	7.9561	7.6209	0.50284	0.836857	No	No	No	0.107622	0.44283	-0.335207	0.107622	0.44283	0.335207
PCSK9	7.86214	7.52844	7.50466	0.032894	0.563322	Yes	Yes	No	-0.357487	-0.333701	-0.0237863	0.357487	0.333701	0.0237863
PCYOX1	7.80086	7.70273	7.90191	0.482591	0.827043	No	No	No	0.101054	-0.0981317	0.199185	0.101054	0.0981317	0.199185
PDIA3	7.68744	7.92773	7.77495	0.54459	0.856847	No	No	No	0.0875131	0.240291	-0.152778	0.0875131	0.240291	0.152778
PDLIM1	7.84799	7.70739	8.27706	0.063419	0.563322	No	Yes	No	0.429069	-0.140596	0.569665	0.429069	0.140596	0.569665
PEPD	7.70827	7.91154	7.80746	0.336947	0.787165	No	No	No	0.099192	0.203275	-0.104083	0.099192	0.203275	0.104083
PF4	7.78408	7.33048	7.31278	0.105453	0.615368	No	No	No	-0.471307	-0.453606	-0.0177012	0.471307	0.453606	0.0177012
PFN1	7.74871	7.86187	7.65135	0.974622	0.996232	No	No	No	-0.0973621	0.113156	-0.210518	0.0973621	0.113156	0.210518
PGK1	7.79864	7.86112	7.38889	0.320883	0.787165	No	No	No	-0.409753	0.0624711	-0.472224	0.409753	0.0624711	0.472224
PGLYRP2	7.82228	7.80522	7.84221	0.823729	0.961364	No	No	No	0.0199287	-0.0170575	0.0369862	0.0199287	0.0170575	0.0369862
PGLYRP2	7.77598	7.76515	7.94765	0.054245	0.563322	No	Yes	No	0.171673	-0.0108327	0.182506	0.171673	0.0108327	0.182506
PI16	8.0466	7.89469	7.99895	0.54459	0.856847	No	No	No	-0.0476454	-0.151906	0.10426	0.0476454	0.151906	0.10426
PIGR	7.83508	7.66885	7.90564	0.632729	0.886589	No	No	No	0.0705527	-0.16623	0.236783	0.0705527	0.16623	0.236783
PKM	7.66222	7.44237	7.81704	0.26152	0.756333	No	No	No	0.154814	-0.219852	0.374666	0.154814	0.219852	0.374666
PLG	7.78144	7.88517	7.9194	0.079427	0.563322	No	Yes	No	0.137959	0.103729	0.0342297	0.137959	0.103729	0.0342297
PLTP	7.79654	7.66775	7.69541	0.290223	0.773369	No	No	No	-0.10113	-0.128796	0.0276666	0.10113	0.128796	0.0276666
PLXDC2	7.82127	7.57428	7.81333	0.799034	0.95182	No	No	No	-0.00793308	-0.246984	0.239051	0.00793308	0.246984	0.239051
PON1	7.88144	7.78272	8.08536	0.063419	0.563322	No	Yes	No	0.203919	-0.0987231	0.302642	0.203919	0.0987231	0.302642
PON3	7.9336	7.99078	7.8914	0.823729	0.961364	No	No	No	-0.0421963	0.0571754	-0.0993717	0.0421963	0.0571754	0.0993717
PPBP	7.48707	8.01691	7.16867	0.388045	0.802191	No	No	No	-0.318393	0.529842	-0.848235	0.318393	0.529842	0.848235
PPIA	7.8281	7.66556	7.91206	0.726184	0.929919	No	No	No	0.083967	-0.162533	0.2465	0.083967	0.162533	0.2465
PRAME	7.75206	7.39909	7.75296	0.848594	0.970724	No	No	No	0.000895545	-0.352974	0.35387	0.000895545	0.352974	0.35387
PRDM5	8.23179	7.78322	8.02187	0.336947	0.787165	No	No	No	-0.209924	-0.448578	0.238654	0.209924	0.448578	0.238654
PRDX1	7.81398	7.81497	7.64096	0.632729	0.886589	No	No	No	-0.173014	0.00099251	-0.174007	0.173014	0.00099251	0.174007
PRDX2	8.11075	7.70246	8.05969	0.898736	0.981794	No	No	No	-0.0510642	-0.408288	0.357224	0.0510642	0.408288	0.357224
PRG4	7.97089	7.74775	7.7542	0.750238	0.944972	No	No	No	-0.216693	-0.223138	0.00644525	0.216693	0.223138	0.00644525
PRG4	7.91715	7.76092	7.77378	0.079427	0.563322	No	Yes	No	-0.143362	-0.156228	0.0128667	0.143362	0.156228	0.0128667
PROC	7.90014	7.6754	7.88136	0.726184	0.929919	No	No	No	-0.0187807	-0.22474	0.205959	0.0187807	0.22474	0.205959
PROCR	8.04345	7.57803	7.88428	0.26152	0.756333	No	No	No	-0.159176	-0.465428	0.306251	0.159176	0.465428	0.306251
PROS1	7.8424	7.87777	7.98587	0.005929	0.273305	Yes	Yes	No	0.143466	0.0353726	0.108093	0.143466	0.0353726	0.108093
PROZ	7.84295	7.90885	7.95151	0.443407	0.817642	No	No	No	0.108562	0.0659038	0.0426584	0.108562	0.0659038	0.0426584
PTGDS	7.63552	7.77762	7.23977	0.04616	0.563322	Yes	Yes	No	-0.395757	0.142098	-0.537854	0.395757	0.142098	0.537854
PTPN14	7.95041	7.8161	8.03496	0.424489	0.817642	No	No	No	0.0845502	-0.134307	0.218857	0.0845502	0.134307	0.218857
PTPRS	8.08402	7.24703	7.82705	0.091733	0.579297	No	Yes	No	-0.256975	-0.836991	0.580016	0.256975	0.836991	0.580016
PVR	8.03383	7.94923	7.91734	0.443407	0.817642	No	No	No	-0.116484	-0.0845992	-0.0318849	0.116484	0.0845992	0.0318849
PZP	7.11737	7.95642	6.63017	0.320883	0.787165	No	No	No	-0.487204	0.839049	-1.32625	0.487204	0.839049	1.32625
QSOX1	7.95092	7.79497	7.89769	0.655639	0.907656	No	No	No	-0.0532267	-0.155946	0.10272	0.0532267	0.155946	0.10272
RAP1B	7.74339	7.40722	7.25291	0.222107	0.741968	No	No	No	-0.490481	-0.336171	-0.15431	0.490481	0.336171	0.15431
RAPGEFL1	7.9499	7.53706	7.95844	0.873604	0.977504	No	No	No	0.00853926	-0.41284	0.421379	0.00853926	0.41284	0.421379
RARRES2	7.87108	7.91054	7.58881	0.198219	0.702914	No	No	No	-0.282275	0.0394576	-0.321733	0.282275	0.0394576	0.321733
RBP4	7.90599	7.71247	7.90314	0.974622	0.996232	No	No	No	-0.00285082	-0.193527	0.190676	0.00285082	0.193527	0.190676
RNASE1	7.81003	7.68361	7.38903	0.054245	0.563322	No	Yes	No	-0.421001	-0.126423	-0.294578	0.421001	0.126423	0.294578
RNASE4	7.94055	7.72436	7.84539	0.388045	0.802191	No	No	No	-0.0951664	-0.21619	0.121023	0.0951664	0.21619	0.121023
RNF17	7.76267	7.70586	7.9199	0.353498	0.787165	No	No	No	0.157225	-0.0568154	0.214041	0.157225	0.0568154	0.214041
RSU1	7.89899	7.85809	7.27363	0.054245	0.563322	No	Yes	No	-0.625353	-0.0408951	-0.584458	0.625353	0.0408951	0.584458
S100A8	8.01728	7.68176	7.73753	0.155971	0.659655	No	No	No	-0.279746	-0.33552	0.0557744	0.279746	0.33552	0.0557744
S100A9	7.58663	7.99641	7.85106	0.275627	0.756333	No	No	No	0.264433	0.409778	-0.145345	0.264433	0.409778	0.145345
SAA1	7.2828	8.10215	6.4033	0.002195	0.16864	Yes	Yes	No	-0.879506	0.819349	-1.69886	0.879506	0.819349	1.69886
SAA2	7.19337	7.09471	6.61538	0.015583	0.552599	Yes	Yes	No	-0.577993	-0.0986594	-0.479334	0.577993	0.0986594	0.479334
SAA2-SAA4	7.9142	7.71149	7.71252	0.05869	0.563322	No	Yes	No	-0.201684	-0.202715	0.00103136	0.201684	0.202715	0.00103136
SAE1	7.46906	7.86424	7.9391	0.000941	0.144643	Yes	Yes	No	0.470043	0.395182	0.0748605	0.470043	0.395182	0.0748605
SELENOP	7.95749	7.69908	8.02896	0.353498	0.787165	No	No	No	0.0714608	-0.258417	0.329878	0.0714608	0.258417	0.329878
SELL	7.71156	7.78304	7.82052	0.523511	0.843841	No	No	No	0.108953	0.0714765	0.037476	0.108953	0.0714765	0.037476
SERPINA1	7.76575	1.09058	7.88423	0.247899	0.756333	No	No	No	0.118488	-6.67517	6.79366	0.118488	6.67517	6.79366
SERPINA1	7.85962	7.97968	8.1568	0.353498	0.787165	No	No	No	0.297181	0.120067	0.177114	0.297181	0.120067	0.177114
SERPINA10	7.90211	7.6536	7.86072	0.462778	0.82054	No	No	No	-0.0413903	-0.248509	0.207119	0.0413903	0.248509	0.207119
SERPINA11	7.88893	8.16468	7.65428	0.305309	0.77761	No	No	No	-0.234649	0.27575	-0.510399	0.234649	0.27575	0.510399
SERPINA3	7.93321	7.78794	7.93476	0.898736	0.981794	No	No	No	0.00154814	-0.145271	0.146819	0.00154814	0.145271	0.146819
SERPINA4	8.00502	7.94372	7.95042	0.462778	0.82054	No	No	No	-0.0546094	-0.0613033	0.00669386	0.0546094	0.0613033	0.00669386
SERPINA5	7.97916	7.82544	7.80569	0.073776	0.563322	No	Yes	No	-0.17347	-0.153721	-0.0197493	0.17347	0.153721	0.0197493
SERPINA6	7.95144	7.54462	7.99537	0.462778	0.82054	No	No	No	0.0439236	-0.406822	0.450745	0.0439236	0.406822	0.450745
SERPINA7	7.95075	7.94572	7.90236	0.94927	0.992321	No	No	No	-0.0483963	-0.00502847	-0.0433679	0.0483963	0.00502847	0.0433679
SERPINC1	7.90168	7.66362	8.02715	0.020858	0.563322	Yes	Yes	No	0.125471	-0.238068	0.363539	0.125471	0.238068	0.363539
SERPIND1	7.99178	7.78657	7.95832	0.610152	0.881755	No	No	No	-0.0334629	-0.205204	0.171741	0.0334629	0.205204	0.171741
SERPINF1	7.94465	7.67043	7.94054	0.799034	0.95182	No	No	No	-0.00411609	-0.274217	0.270101	0.00411609	0.274217	0.270101
SERPINF2	7.87732	6.7691	7.96062	0.275627	0.756333	No	No	No	0.0833015	-1.10822	1.19152	0.0833015	1.10822	1.19152
SERPING1	7.89344	7.8645	7.90954	0.726184	0.929919	No	No	No	0.0161041	-0.0289354	0.0450395	0.0161041	0.0289354	0.0450395
SH3BGRL3	7.72569	7.83425	7.41343	0.336947	0.787165	No	No	No	-0.312258	0.108559	-0.420817	0.312258	0.108559	0.420817
SHBG	7.78605	7.97055	7.76772	0.823729	0.961364	No	No	No	-0.0183251	0.184506	-0.202832	0.0183251	0.184506	0.202832
SOD1	7.66188	7.80358	7.47813	0.406033	0.810308	No	No	No	-0.183746	0.1417	-0.325447	0.183746	0.1417	0.325447
SOD3	7.70976	7.95635	7.61313	0.702385	0.929919	No	No	No	-0.0966318	0.246591	-0.343223	0.0966318	0.246591	0.343223
SPARC	7.89036	7.81294	7.65912	0.120677	0.631255	No	No	No	-0.231241	-0.077423	-0.153818	0.231241	0.077423	0.153818
SPARCL1	7.90737	7.84972	7.98218	0.50284	0.836857	No	No	No	0.0748128	-0.0576493	0.132462	0.0748128	0.0576493	0.132462
SPP2	7.78103	7.80779	7.71207	0.974622	0.996232	No	No	No	-0.0689544	0.0267597	-0.0957141	0.0689544	0.0267597	0.0957141
SYT13	7.86714	7.94508	7.56947	0.050073	0.563322	No	Yes	No	-0.29767	0.077942	-0.375612	0.29767	0.077942	0.375612
TAGLN2	7.72622	7.9973	7.71289	0.443407	0.817642	No	No	No	-0.0133313	0.271075	-0.284406	0.0133313	0.271075	0.284406
TCN1	7.89544	7.90087	7.77236	0.566068	0.866967	No	No	No	-0.123081	0.00542303	-0.128504	0.123081	0.00542303	0.128504
TF	7.76725	8.0399	7.96415	0.320883	0.787165	No	No	No	0.196893	0.272647	-0.0757537	0.196893	0.272647	0.0757537
TF	7.83381	7.50103	7.9917	0.073776	0.563322	No	Yes	No	0.157895	-0.332776	0.490671	0.157895	0.332776	0.490671
TFRC	7.76945	7.74171	7.69324	0.54459	0.856847	No	No	No	-0.0762115	-0.0277379	-0.0484736	0.0762115	0.0277379	0.0484736
TGFBI	7.93435	7.86191	7.81206	0.443407	0.817642	No	No	No	-0.122294	-0.0724395	-0.0498548	0.122294	0.0724395	0.0498548
THBS1	7.75247	8.04428	7.50855	0.406033	0.810308	No	No	No	-0.243919	0.291809	-0.535728	0.243919	0.291809	0.535728
THBS4	7.71329	7.63179	7.75148	0.974622	0.996232	No	No	No	0.0381845	-0.0815048	0.119689	0.0381845	0.0815048	0.119689
TIMP2	7.88889	7.58625	7.89306	>0.999999	>0.999999	No	No	No	0.0041703	-0.30264	0.30681	0.0041703	0.30264	0.30681
TLN1	7.81552	7.68852	7.61384	0.54459	0.856847	No	No	No	-0.201677	-0.126997	-0.0746795	0.201677	0.126997	0.0746795
TNXB	7.95344	7.86637	7.71628	0.146517	0.631255	No	No	No	-0.237157	-0.0870628	-0.150094	0.237157	0.0870628	0.150094
TPM3	7.739	7.50587	7.69851	0.799034	0.95182	No	No	No	-0.0404973	-0.233137	0.19264	0.0404973	0.233137	0.19264
TPM4	7.73951	7.82265	7.33657	0.406033	0.810308	No	No	No	-0.402941	0.0831401	-0.486081	0.402941	0.0831401	0.486081
TTR	7.81016	7.92416	7.9137	0.209928	0.716864	No	No	No	0.10354	0.114	-0.01046	0.10354	0.114	0.01046
TUBA1C	7.92532	7.57707	7.59335	0.50284	0.836857	No	No	No	-0.331977	-0.348251	0.0162736	0.331977	0.348251	0.0162736
TUBA4A	7.32287	7.8441	7.45224	0.726184	0.929919	No	No	No	0.129371	0.521232	-0.391861	0.129371	0.521232	0.391861
TUBB1	7.70287	8.02573	7.33632	0.165859	0.67687	No	No	No	-0.366555	0.322852	-0.689407	0.366555	0.322852	0.689407
TUBB2A	7.83952	7.76578	7.60948	0.176192	0.67687	No	No	No	-0.230041	-0.0737407	-0.1563	0.230041	0.0737407	0.1563
UNC5B	7.73529	7.28981	7.62385	0.774529	0.95182	No	No	No	-0.111441	-0.44548	0.334039	0.111441	0.44548	0.334039
USP10	7.92299	7.87619	7.89605	0.726184	0.929919	No	No	No	-0.0269406	-0.0467985	0.0198579	0.0269406	0.0467985	0.0198579
VASN	7.8246	7.92733	7.74036	0.275627	0.756333	No	No	No	-0.0842351	0.102736	-0.186972	0.0842351	0.102736	0.186972
VCAM1	7.87303	7.74744	8.00335	0.353498	0.787165	No	No	No	0.130325	-0.12559	0.255914	0.130325	0.12559	0.255914
VCL	7.81034	7.70431	7.61311	0.523511	0.843841	No	No	No	-0.197231	-0.106023	-0.0912084	0.197231	0.106023	0.0912084
VIM	7.57004	7.98758	7.16136	0.482591	0.827043	No	No	No	-0.408683	0.41754	-0.826223	0.408683	0.41754	0.826223
VTN	7.67982	7.98961	7.66934	>0.999999	>0.999999	No	No	No	-0.0104806	0.309791	-0.320271	0.0104806	0.309791	0.320271
VWF	7.74421	7.72372	7.72731	0.774529	0.95182	No	No	No	-0.0168994	-0.0204844	0.003585	0.0168994	0.0204844	0.003585
WDR19	7.65292	7.71671	7.97778	0.05869	0.563322	No	Yes	No	0.324857	0.0637859	0.261071	0.324857	0.0637859	0.261071
ZNF292	7.1259	7.99926	6.68179	0.176192	0.67687	No	No	No	-0.44411	0.873356	-1.31747	0.44411	0.873356	1.31747
ZNF33B	6.48871	7.55964	6.8286	0.587927	0.874304	No	No	No	0.339884	1.07093	-0.731048	0.339884	1.07093	0.731048
ZNF511-PRAP1	7.73577	7.78444	7.8171	0.799034	0.95182	No	No	No	0.0813314	0.0486729	0.0326586	0.0813314	0.0486729	0.0326586

## Sheet: Overalapping Serum IDs
GENE ID	Cohort 1 Direction of Change after XOI ULT	Cohort 2 Direction of Change after XOI ULT	Same Direction of Fold-change?	Direction of Fold Change
A2M	UP	UP	Yes	UP
ACTB	UP	UP	Yes	UP
AGT	DOWN	UP	No	No
AHSG	UP	DOWN	No	No
ALDOA	UP	UP	Yes	UP
AMBP	UP	DOWN	No	No
ANPEP	UP	DOWN	No	No
APOA1	DOWN	DOWN	Yes	DOWN
APOA2	UP	UP	Yes	UP
APOA4	UP	UP	Yes	UP
APOB	DOWN	UP	No	No
APOC1	DOWN	UP	No	No
APOC3	DOWN	DOWN	Yes	DOWN
APOC4	DOWN	UP	No	No
APOD	DOWN	UP	No	No
APOE	DOWN	UP	No	No
APOF	UP	DOWN	No	No
APOH	DOWN	DOWN	Yes	DOWN
APOL1	UP	UP	Yes	UP
APOM	UP	UP	Yes	UP
B2M	UP	DOWN	No	No
C1QA	DOWN	UP	No	No
C1QB	DOWN	UP	No	No
C1QC	DOWN	UP	No	No
C1R	UP	DOWN	No	No
C1S	DOWN	DOWN	Yes	DOWN
C2	DOWN	DOWN	Yes	DOWN
C4BPA	DOWN	UP	No	No
C4BPB	DOWN	DOWN	Yes	DOWN
C5	DOWN	DOWN	Yes	DOWN
C6	UP	UP	Yes	UP
C7	DOWN	UP	No	No
C8A	DOWN	UP	No	No
C8B	UP	UP	Yes	UP
C8G	DOWN	UP	No	No
C9	UP	UP	Yes	UP
CAT	UP	DOWN	No	No
CD14	DOWN	UP	No	No
CFHR1	UP	UP	Yes	UP
CLEC3B	DOWN	DOWN	Yes	DOWN
CLU	DOWN	DOWN	Yes	DOWN
COL18A1	UP	DOWN	No	No
COLEC10	DOWN	DOWN	Yes	DOWN
COLEC11	UP	UP	Yes	UP
CPB2	UP	DOWN	No	No
CPN1	DOWN	UP	No	No
CPN2	UP	UP	Yes	UP
CRP	UP	DOWN	No	No
F10	UP	DOWN	No	No
F11	UP	DOWN	No	No
F12	UP	UP	Yes	UP
F13A1	DOWN	DOWN	Yes	DOWN
F13B	UP	DOWN	No	No
F2	UP	UP	Yes	UP
F5	DOWN	DOWN	Yes	DOWN
F7	DOWN	DOWN	Yes	DOWN
F9	UP	DOWN	No	No
FCN2	UP	UP	Yes	UP
FCN3	DOWN	DOWN	Yes	DOWN
FETUB	UP	UP	Yes	UP
FGA	DOWN	UP	No	No
FGB	UP	UP	Yes	UP
FLNA	DOWN	DOWN	Yes	DOWN
FN1	UP	DOWN	No	No
GAPDH	DOWN	UP	No	No
GC	UP	UP	Yes	UP
GP1BA	DOWN	DOWN	Yes	DOWN
GP5	DOWN	DOWN	Yes	DOWN
GPX3	DOWN	UP	No	No
HBA1	DOWN	DOWN	Yes	DOWN
HBB	UP	DOWN	No	No
HBD	UP	UP	Yes	UP
HPR	DOWN	DOWN	Yes	DOWN
HPX	DOWN	DOWN	Yes	DOWN
HRG	UP	UP	Yes	UP
HSPA5	DOWN	UP	No	No
IGF1	DOWN	UP	No	No
IGFALS	UP	DOWN	No	No
IGFBP3	DOWN	UP	No	No
IGLL1	DOWN	DOWN	Yes	DOWN
IGLL5	DOWN	UP	No	No
ITIH1	DOWN	DOWN	Yes	DOWN
ITIH2	UP	UP	Yes	UP
ITIH3	DOWN	DOWN	Yes	DOWN
KLKB1	DOWN	UP	No	No
KNG1	DOWN	DOWN	Yes	DOWN
KRT1	UP	UP	Yes	UP
KRT10	DOWN	UP	No	No
KRT2	DOWN	DOWN	Yes	DOWN
LBP	DOWN	UP	No	No
LCAT	UP	DOWN	No	No
LGALS3BP	UP	UP	Yes	UP
LPA	DOWN	DOWN	Yes	DOWN
LTF	DOWN	UP	No	No
MASP1	DOWN	DOWN	Yes	DOWN
MASP2	DOWN	DOWN	Yes	DOWN
MBL2	UP	UP	Yes	UP
MMP2	UP	DOWN	No	No
ORM1	UP	UP	Yes	UP
ORM2	UP	DOWN	No	No
PCSK9	UP	UP	Yes	UP
PF4	UP	DOWN	No	No
PFN1	UP	DOWN	No	No
PGK1	UP	DOWN	No	No
PLG	UP	UP	Yes	UP
PLTP	DOWN	UP	No	No
PON1	UP	UP	Yes	UP
PPIA	UP	DOWN	No	No
PRDX1	UP	UP	Yes	UP
PRDX2	DOWN	UP	No	No
PROC	UP	UP	Yes	UP
PROS1	DOWN	DOWN	Yes	DOWN
PROZ	UP	DOWN	No	No
RBP4	UP	DOWN	No	No
S100A8	DOWN	DOWN	Yes	DOWN
S100A9	DOWN	UP	No	No
SAA1	UP	DOWN	No	No
SERPINA10	UP	UP	Yes	UP
SERPINA5	UP	DOWN	No	No
SERPINA6	DOWN	UP	No	No
SERPINA7	UP	DOWN	No	No
SERPINC1	UP	UP	Yes	UP
SERPIND1	UP	DOWN	No	No
SERPINF2	DOWN	DOWN	Yes	DOWN
SERPING1	DOWN	UP	No	No
SHBG	UP	UP	Yes	UP
SOD3	DOWN	DOWN	Yes	DOWN
SPARC	DOWN	UP	No	No
TFRC	DOWN	UP	No	No
TGFBI	UP	DOWN	No	No
THBS1	UP	UP	Yes	UP
TTR	DOWN	DOWN	Yes	DOWN
VCAM1	UP	UP	Yes	UP
VTN	UP	UP	Yes	UP
VWF	UP	DOWN	No	No
